# Supplementary material for: N′-(2-Meth­oxy­benzyl­idene)-4-nitro­benzohydrazide
Source: Acta Crystallogr Sect E Struct Rep Online. 2011 Mar 9;67(Pt 4):o812. doi: 10.1107/S1600536811008014 (PMC3099914; doi:10.1107/S1600536811008014)
Supplement: Supplementary file 2 [file e-67-0o812-Isup2.hkl]

# 
# h,k,l, Fc-squared, Fo-squared, sigma(Fo-squared) and status flag 
# 
data_I
_shelx_title ' A in P2(1)/c' 
_shelx_refln_list_code          4 
_shelx_F_calc_maximum      249.59 
_exptl_crystal_F_000       624.00 
_reflns_d_resolution_high  0.7829 
 
loop_ 
 _symmetry_equiv_pos_as_xyz 
 'x, y, z' 
 '-x, y+1/2, -z+1/2' 
 '-x, -y, -z' 
 'x, -y-1/2, z-1/2' 
 
_cell_length_a    10.7370 
_cell_length_b    14.7280 
_cell_length_c     9.1320 
_cell_angle_alpha  90.000 
_cell_angle_beta   93.572 
_cell_angle_gamma  90.000 
 
_shelx_F_squared_multiplier     1.000 
 
loop_ 
 _refln_index_h 
 _refln_index_k 
 _refln_index_l 
 _refln_F_squared_calc 
 _refln_F_squared_meas 
 _refln_F_squared_sigma 
 _refln_observed_status 
   2   0   0     2747.97     2446.20    127.30 o 
   3   0   0       97.19       91.14      6.02 o 
   4   0   0     1042.46      980.27     51.88 o 
   5   0   0      258.94      249.81     14.84 o 
   6   0   0      172.32      171.25     17.00 o 
   7   0   0      187.10      215.51     14.14 o 
   8   0   0       70.19       57.05      7.23 o 
   9   0   0        1.17       -3.33      3.93 o 
  10   0   0        0.93        7.62      5.14 o 
  11   0   0       10.34       -3.50      8.83 o 
   1   1   0     2506.36     2430.81    126.12 o 
   2   1   0      171.33      172.14      6.89 o 
   3   1   0     7508.07     7038.69    257.99 o 
   4   1   0      112.49      125.17      5.90 o 
   5   1   0       22.08       25.26      2.93 o 
   6   1   0       48.08       53.50      5.05 o 
   7   1   0       39.35       43.41      3.86 o 
   8   1   0       14.82       11.90      3.23 o 
   9   1   0       33.53       33.35      4.20 o 
  10   1   0       61.91       61.89      5.81 o 
  11   1   0        1.05        0.34      7.60 o 
   0   2   0     5529.00     5260.54    340.22 o 
   1   2   0       44.32       40.10      3.12 o 
   2   2   0     3195.53     2995.57    121.61 o 
   3   2   0       57.39       58.27      3.39 o 
   4   2   0     1915.35     1822.23     67.68 o 
   5   2   0        9.18       10.49      2.10 o 
   6   2   0      609.22      573.70     22.52 o 
   7   2   0        0.32        2.78      2.35 o 
   8   2   0       65.19       64.58      5.06 o 
   9   2   0        3.85        1.66      3.11 o 
  10   2   0        0.36        2.39      4.98 o 
  11   2   0       58.14       60.03     10.82 o 
  12   2   0        6.79       -3.54      5.79 o 
   1   3   0     1684.88     1618.83     66.01 o 
   2   3   0      519.00      517.60     21.83 o 
   3   3   0     1117.67     1024.97     47.47 o 
   4   3   0       23.94       28.06      2.66 o 
   5   3   0      524.42      499.67     19.65 o 
   6   3   0       65.13       64.40      6.03 o 
   7   3   0       92.48      107.12      8.33 o 
   8   3   0        0.01       -1.49      2.56 o 
   9   3   0      259.84      265.37     15.85 o 
  10   3   0        5.09        8.81      5.24 o 
  11   3   0        1.64        9.59      9.02 o 
  12   3   0        2.45        4.82      6.38 o 
   0   4   0     4102.74     4193.22    271.98 o 
   1   4   0      781.62      761.50     31.62 o 
   2   4   0      207.17      176.39      8.34 o 
   3   4   0      300.41      283.93     12.72 o 
   4   4   0      147.06      146.45      8.51 o 
   5   4   0       10.01        4.32      2.08 o 
   6   4   0      255.64      261.07     11.36 o 
   7   4   0       85.55       73.77      5.16 o 
   8   4   0       24.33       27.06      4.40 o 
   9   4   0        0.07        1.07      4.58 o 
  10   4   0        9.99       11.60      5.67 o 
  11   4   0       39.01       34.27      7.94 o 
  12   4   0       10.26        9.74      7.17 o 
  13   4   0        4.65       11.46      8.63 o 
   1   5   0      136.88      130.26      7.42 o 
   2   5   0      443.15      453.20     19.58 o 
   3   5   0      787.53      751.77     31.76 o 
   4   5   0       46.72       49.67      4.05 o 
   5   5   0      971.12      948.63     39.80 o 
   6   5   0      350.86      385.23     15.96 o 
   7   5   0        0.47       -1.86      2.77 o 
   8   5   0       58.04       53.70      8.36 o 
   9   5   0        0.05       -1.41      4.41 o 
  10   5   0       31.81       30.98      7.18 o 
  11   5   0       10.20        4.57      6.74 o 
  12   5   0        0.44       10.92      7.24 o 
  13   5   0        1.86        5.94      8.26 o 
   0   6   0      236.72      262.61     19.13 o 
   1   6   0      352.65      384.07     18.98 o 
   2   6   0      127.11      118.90      8.50 o 
   3   6   0      559.43      546.94     26.21 o 
   4   6   0      112.92      123.57      9.52 o 
   5   6   0      477.63      505.77     25.20 o 
   6   6   0      327.99      316.79     14.99 o 
   7   6   0      267.31      268.08     13.40 o 
   8   6   0       17.08       16.43      5.31 o 
   9   6   0       43.86       48.96      7.91 o 
  10   6   0       31.54       31.75      7.51 o 
  11   6   0        1.51        1.08      6.20 o 
  12   6   0       17.49       41.30      9.82 o 
   1   7   0        0.51        2.59      2.80 o 
   2   7   0      396.51      430.15     21.40 o 
   3   7   0      162.05      152.22      8.44 o 
   4   7   0       66.83       56.45      6.18 o 
   5   7   0      202.37      221.56     16.28 o 
   6   7   0      428.90      417.37     21.65 o 
   7   7   0       55.50       54.89      8.24 o 
   8   7   0       23.91       19.80      5.92 o 
   9   7   0        4.24       -0.23      4.94 o 
  10   7   0       29.58       25.50      6.95 o 
  11   7   0        0.63        9.13      6.53 o 
  12   7   0        4.98        2.54      7.38 o 
   0   8   0      606.54      575.96     39.87 o 
   1   8   0       10.84       16.66      4.60 o 
   2   8   0      283.44      268.78     14.37 o 
   3   8   0       12.69       14.75      2.95 o 
   4   8   0       76.98       78.54      6.26 o 
   5   8   0      298.13      303.72     18.71 o 
   6   8   0        5.91       17.88      4.77 o 
   7   8   0       69.17       66.85     13.34 o 
   8   8   0        2.77        4.08      4.51 o 
   9   8   0       10.64       11.26      8.29 o 
  10   8   0        0.57        1.43      5.63 o 
  11   8   0       24.57       13.80      7.47 o 
  12   8   0        2.20        6.56      7.38 o 
   1   9   0      138.46      123.13      8.25 o 
   2   9   0        0.25       -0.91      2.69 o 
   3   9   0        0.88        3.47      2.91 o 
   4   9   0       58.65       62.84      5.89 o 
   5   9   0        2.51        2.38      3.32 o 
   6   9   0        0.00       -1.63      4.05 o 
   7   9   0        7.49       -2.85      5.24 o 
   8   9   0        4.37        4.38      4.94 o 
   9   9   0        5.89       16.07      6.42 o 
  10   9   0       10.40        6.80      6.38 o 
  11   9   0       11.14       11.45      7.93 o 
  12   9   0       34.92       19.68      8.13 o 
   0  10   0        9.42        7.11      4.31 o 
   1  10   0      268.86      273.10     15.17 o 
   2  10   0       24.13       31.63      4.64 o 
   3  10   0      140.71      128.13      8.94 o 
   4  10   0        0.33        4.07      3.72 o 
   5  10   0      109.86       98.23     14.16 o 
   6  10   0      119.71      116.62     10.72 o 
   7  10   0        3.02        4.82      5.18 o 
   8  10   0       35.22       24.99      8.98 o 
   9  10   0        4.59        8.10      5.94 o 
  10  10   0        0.13        4.93      6.53 o 
  11  10   0        0.24       -4.86      6.70 o 
   1  11   0      317.66      316.82     17.37 o 
   2  11   0      138.39      128.30     11.43 o 
   3  11   0        0.75       -0.19      6.13 o 
   4  11   0      370.51      370.18     28.60 o 
   5  11   0      247.12      247.23     30.19 o 
   6  11   0        8.72        8.24      6.41 o 
   7  11   0        0.91        5.72      5.15 o 
   8  11   0        0.01        6.50      5.58 o 
   9  11   0        4.26        5.72      5.94 o 
  10  11   0        2.40        4.44      6.60 o 
  11  11   0        0.01        2.14      6.56 o 
   0  12   0      146.64      158.30     15.69 o 
   1  12   0      364.06      370.82     20.22 o 
   2  12   0      971.62      943.06     53.49 o 
   3  12   0      264.76      232.72     20.88 o 
   4  12   0      202.34      203.53     19.13 o 
   5  12   0       24.50       11.65     23.64 o 
   6  12   0        7.91       10.56      6.97 o 
   7  12   0        8.02        9.68     10.54 o 
   8  12   0        0.96       -1.74     11.68 o 
   9  12   0        3.59        5.88      6.73 o 
  10  12   0        0.16        1.00      6.76 o 
   1  13   0      940.66      960.44     54.30 o 
   2  13   0       71.05       63.91      8.06 o 
   3  13   0       72.11      102.68     13.22 o 
   4  13   0       62.49       65.43     11.26 o 
   5  13   0        0.65       -8.46      5.64 o 
   6  13   0        0.19       -2.85      6.41 o 
   7  13   0       42.96       31.37      9.64 o 
   8  13   0        0.00        1.52      7.44 o 
   9  13   0        0.33       -6.28     11.11 o 
   0  14   0      204.99      238.63     27.63 o 
   1  14   0      310.31      314.88     21.57 o 
   2  14   0       15.35       13.20      5.92 o 
   3  14   0       26.28       32.19     19.65 o 
   4  14   0       24.89       23.98      8.75 o 
   5  14   0        0.11        0.03      6.42 o 
   6  14   0       10.66       -0.72      7.44 o 
   7  14   0        5.22       -8.48      7.98 o 
   8  14   0       13.05        5.15      8.60 o 
   9  14   0        0.82        1.33      9.06 o 
   1  15   0       48.35       58.87     17.23 o 
   2  15   0        4.59        2.43      7.37 o 
   3  15   0       92.49       87.05     13.13 o 
   4  15   0        1.40        2.37      7.38 o 
   5  15   0       19.19       14.68      8.83 o 
   6  15   0        1.30       18.27      9.06 o 
   7  15   0       34.95       23.58     10.38 o 
   8  15   0        2.84       16.50     16.52 o 
   0  16   0       27.73       27.91     11.39 o 
   1  16   0       17.57       46.14     14.24 o 
   2  16   0        0.42        0.68      8.32 o 
   3  16   0        7.91        6.45      8.49 o 
   4  16   0        1.07       12.45      8.54 o 
   5  16   0        4.63        9.65      8.83 o 
   6  16   0        2.38       -1.75      8.60 o 
   7  16   0        5.58       10.93      9.46 o 
   1  17   0        0.05       -5.13     10.25 o 
   2  17   0        2.58       11.39     10.82 o 
   3  17   0        0.15        9.43      9.16 o 
   4  17   0       37.58       37.70     12.28 o 
   5  17   0        0.04        5.82      9.64 o 
   2  18   0        2.59       11.39     11.96 o 
   3  18   0        4.96        7.41     12.53 o 
 -12   1   1        3.65       11.07      9.05 o 
 -11   1   1       10.01       12.68      6.10 o 
 -10   1   1       47.97       62.01      9.68 o 
  -9   1   1        0.53        0.06      2.93 o 
  -8   1   1       10.55        5.98      2.76 o 
  -7   1   1      102.72       97.38      5.86 o 
  -6   1   1       68.99       80.62      4.99 o 
  -5   1   1       15.94       17.72      2.43 o 
  -4   1   1     1139.01     1053.53     39.48 o 
  -3   1   1    62293.08    53932.70   1973.48 o 
  -2   1   1       72.11       78.18      6.34 o 
  -1   1   1      184.14      166.39      8.48 o 
   0   1   1     1282.78     1222.22     80.15 o 
   1   1   1     8660.82     7846.89    406.84 o 
   2   1   1      219.55      221.76     12.49 o 
   3   1   1        4.03        4.71      1.35 o 
   4   1   1       63.32       64.23      3.68 o 
   5   1   1      608.25      599.38     23.22 o 
   6   1   1       42.02       52.61      6.06 o 
   7   1   1       13.15       15.49      2.94 o 
   8   1   1      165.07      179.26      9.05 o 
   9   1   1       21.01       23.46      4.45 o 
  10   1   1       10.81       14.99      5.08 o 
  11   1   1        0.16        1.07      6.64 o 
  12   1   1        2.66        3.42     10.25 o 
 -13   2   1        0.52       -6.13     10.69 o 
 -12   2   1       25.27       33.44     18.23 o 
 -11   2   1        0.62       -4.12      4.91 o 
 -10   2   1        0.97       -1.29      4.10 o 
  -9   2   1       12.53       19.50      6.06 o 
  -8   2   1       21.72       26.10      3.75 o 
  -7   2   1       50.56       41.26      3.94 o 
  -6   2   1      550.89      543.01     21.42 o 
  -5   2   1      168.81      170.99      7.77 o 
  -4   2   1     3041.29     2860.58    105.62 o 
  -3   2   1       15.82       22.64      2.39 o 
  -2   2   1     2683.37     2491.83    101.61 o 
  -1   2   1     1571.79     1389.91     64.17 o 
   0   2   1     3877.05     3628.76    190.35 o 
   1   2   1     3132.72     3092.56    160.91 o 
   2   2   1     6222.33     5796.70    300.93 o 
   3   2   1      234.26      246.43     10.75 o 
   4   2   1        8.66       10.01      2.46 o 
   5   2   1      726.38      732.52     28.10 o 
   6   2   1      404.58      387.49     15.74 o 
   7   2   1      726.69      790.03     30.76 o 
   8   2   1        5.78        8.52      3.02 o 
   9   2   1        0.83       -2.88      3.38 o 
  10   2   1       42.43       44.67     11.59 o 
  11   2   1        5.85       10.45     12.98 o 
  12   2   1        7.52        4.56     10.82 o 
  13   2   1        5.95       14.24     13.10 o 
 -13   3   1        3.95       24.97     11.90 o 
 -12   3   1        1.01        4.88      9.23 o 
 -11   3   1        8.92        8.44      6.29 o 
 -10   3   1       17.29       13.76      9.56 o 
  -9   3   1       43.65       28.10      5.03 o 
  -8   3   1        6.28        5.30      3.39 o 
  -7   3   1      569.97      604.65     24.02 o 
  -6   3   1       30.90       31.70      3.38 o 
  -5   3   1      160.00      143.81     10.19 o 
  -4   3   1     1034.75     1020.42     42.23 o 
  -3   3   1     1708.33     1653.44     61.51 o 
  -2   3   1        9.64       11.87      2.44 o 
  -1   3   1     1013.55      951.74     44.50 o 
   0   3   1     1437.19     1393.78     56.94 o 
   1   3   1      776.98      712.56     38.08 o 
   2   3   1       42.16       38.87      7.01 o 
   3   3   1      804.85      743.13     34.55 o 
   4   3   1      442.85      444.17     19.03 o 
   5   3   1        1.65       -2.41      1.60 o 
   6   3   1      199.91      213.20     11.72 o 
   7   3   1        0.02        1.20      2.28 o 
   8   3   1      267.25      308.40     16.64 o 
   9   3   1       22.10       19.25      4.79 o 
  10   3   1       61.05       64.49      7.93 o 
  11   3   1       33.00       35.72      7.86 o 
  12   3   1        8.24        5.70      9.68 o 
  13   3   1        0.63       -7.98     10.82 o 
 -13   4   1        4.01       12.20     10.61 o 
 -12   4   1       20.37        6.90      9.41 o 
 -11   4   1        7.04        5.30      5.95 o 
 -10   4   1       55.97       67.34      9.83 o 
  -9   4   1       10.64        9.58      6.94 o 
  -8   4   1        0.90        0.22      4.14 o 
  -7   4   1        0.20       -0.84      2.39 o 
  -6   4   1     1112.18     1106.54     42.17 o 
  -5   4   1      110.10       92.87      7.90 o 
  -4   4   1      682.27      663.94     25.50 o 
  -3   4   1      243.22      250.79     11.68 o 
  -2   4   1      743.32      666.15     31.80 o 
  -1   4   1       51.07       63.93      5.13 o 
   0   4   1     1366.97     1332.90     54.73 o 
   1   4   1      105.91      110.84      9.82 o 
   2   4   1      196.33      198.66     10.14 o 
   3   4   1      294.57      278.15     14.09 o 
   4   4   1      293.57      274.92     12.29 o 
   5   4   1      194.12      187.84      8.52 o 
   6   4   1      337.01      333.74     13.99 o 
   7   4   1      252.84      241.82     13.58 o 
   8   4   1       73.43       78.53      7.23 o 
   9   4   1       10.99        6.85      4.16 o 
  10   4   1        1.03        8.13      6.27 o 
  11   4   1        1.91        0.94      5.97 o 
  12   4   1       31.94       26.13      8.17 o 
  13   4   1        0.35      -13.67      9.11 o 
 -13   5   1        0.87        0.19     10.33 o 
 -12   5   1        9.55       26.96      8.54 o 
 -11   5   1        3.72        8.08      6.53 o 
 -10   5   1       42.10       33.25      7.57 o 
  -9   5   1      154.60      128.19     19.33 o 
  -8   5   1       49.41       59.78      6.00 o 
  -7   5   1        0.13       -0.42      3.97 o 
  -6   5   1       50.82       45.74      4.00 o 
  -5   5   1       46.48       47.60      4.28 o 
  -4   5   1      128.33      145.11      7.79 o 
  -3   5   1        0.96        2.14      2.02 o 
  -2   5   1      224.24      226.10     11.91 o 
  -1   5   1      637.97      589.51     28.29 o 
   0   5   1     1032.54     1013.24     47.56 o 
   1   5   1       72.39       72.95      5.93 o 
   2   5   1      438.05      450.14     19.18 o 
   3   5   1     2081.27     2126.96    111.88 o 
   4   5   1     2064.67     2065.07     84.03 o 
   5   5   1        0.99       -1.16      1.84 o 
   6   5   1       32.51       25.30      3.77 o 
   7   5   1       44.46       52.41      5.83 o 
   8   5   1        0.34       -3.39      3.54 o 
   9   5   1        0.14       -1.16      4.07 o 
  10   5   1        0.16       -1.86      7.29 o 
  11   5   1       36.60       39.49      8.07 o 
  12   5   1        5.35        7.69      6.90 o 
  13   5   1        0.08       -6.84     12.53 o 
 -12   6   1        4.07       -3.73      6.36 o 
 -11   6   1        0.38        1.35      8.81 o 
 -10   6   1        2.05        3.54      5.49 o 
  -9   6   1       78.71       94.28     12.96 o 
  -8   6   1      214.20      197.64     13.14 o 
  -7   6   1       57.66       64.19      5.96 o 
  -6   6   1        5.80        3.93      3.88 o 
  -5   6   1      368.45      379.66     17.39 o 
  -4   6   1       92.84      106.55      9.23 o 
  -3   6   1        8.32        5.29      2.62 o 
  -2   6   1       11.62        8.41      2.52 o 
  -1   6   1      546.95      557.05     26.95 o 
   0   6   1       10.34       19.10      3.29 o 
   1   6   1       56.43       59.63      4.14 o 
   2   6   1     1538.46     1540.00     63.45 o 
   3   6   1     2535.98     2662.54    108.48 o 
   4   6   1       36.10       40.91      4.99 o 
   5   6   1      104.65      118.10      7.92 o 
   6   6   1       17.96       23.09      4.73 o 
   7   6   1        6.23       11.48      3.86 o 
   8   6   1        3.29        3.19      3.96 o 
   9   6   1        0.95        1.67      7.78 o 
  10   6   1       80.09       71.70      9.41 o 
  11   6   1        1.15       -3.45      7.93 o 
  12   6   1        2.45        5.01     10.18 o 
 -12   7   1        0.00       10.50      7.72 o 
 -11   7   1        0.06        3.57      6.46 o 
 -10   7   1        0.00        4.58      5.99 o 
  -9   7   1        6.21        5.55      5.24 o 
  -8   7   1       57.08       77.98      7.87 o 
  -7   7   1        6.49        5.06      3.88 o 
  -6   7   1       56.95       60.53      7.65 o 
  -5   7   1       70.24       87.24      6.35 o 
  -4   7   1      268.02      276.24     15.06 o 
  -3   7   1        7.37        4.78      3.33 o 
  -2   7   1        0.05       -1.44      2.55 o 
  -1   7   1        0.93        0.78      2.17 o 
   0   7   1      237.62      278.88     14.57 o 
   1   7   1      138.17      130.32      7.22 o 
   2   7   1     1972.22     2114.37     86.27 o 
   3   7   1      343.36      351.96     15.63 o 
   4   7   1       78.70       76.53      5.89 o 
   5   7   1       31.20       32.13      7.04 o 
   6   7   1       10.11       10.87      4.05 o 
   7   7   1        0.96       -0.50      3.37 o 
   8   7   1        0.15        1.76      4.61 o 
   9   7   1       17.60        6.29      5.46 o 
  10   7   1        3.29        3.46      5.49 o 
  11   7   1       14.59       12.55      6.92 o 
  12   7   1        6.67       17.07      7.97 o 
 -12   8   1        5.00        0.99      8.36 o 
 -11   8   1        2.12        5.53      6.60 o 
 -10   8   1        0.18       -5.17      5.18 o 
  -9   8   1       16.13        5.77      5.69 o 
  -8   8   1       19.36       22.63      5.99 o 
  -7   8   1        0.00        1.81      3.95 o 
  -6   8   1       59.19       60.40      6.56 o 
  -5   8   1      159.71      188.21     17.51 o 
  -4   8   1       24.96       31.45      5.15 o 
  -3   8   1      112.29      104.12      7.57 o 
  -2   8   1       73.73       67.68      5.67 o 
  -1   8   1      123.97      106.10      7.56 o 
   0   8   1        2.33        3.06      3.62 o 
   1   8   1       23.73       21.57      5.67 o 
   2   8   1      131.48      119.25      6.91 o 
   3   8   1      833.60      865.89     36.54 o 
   4   8   1       89.39       96.68     11.10 o 
   5   8   1       58.89       71.04      7.40 o 
   6   8   1       15.45        7.40      9.40 o 
   7   8   1       26.67       23.03      5.67 o 
   8   8   1        6.64        5.85      4.85 o 
   9   8   1        1.59        0.32      5.13 o 
  10   8   1       42.90       42.73      8.24 o 
  11   8   1       13.32       10.07      8.64 o 
  12   8   1        1.69        0.98      7.45 o 
 -12   9   1        0.36        6.14      7.73 o 
 -11   9   1        5.57        4.02      6.76 o 
 -10   9   1        0.69        5.28      6.49 o 
  -9   9   1       44.71       49.08      8.80 o 
  -8   9   1       58.00       58.82      8.54 o 
  -7   9   1       24.16       16.13      5.43 o 
  -6   9   1       26.05       38.70     12.88 o 
  -5   9   1       79.60       67.39      9.46 o 
  -4   9   1        0.46       -3.20      2.89 o 
  -3   9   1      150.56      131.13     10.44 o 
  -2   9   1      198.28      183.09     11.76 o 
  -1   9   1      384.59      385.43     19.92 o 
   0   9   1        0.07       -1.79      2.63 o 
   1   9   1       36.93       45.36      4.91 o 
   2   9   1       96.81      105.90      7.49 o 
   3   9   1      203.80      183.81     11.08 o 
   4   9   1      152.09      166.79     12.35 o 
   5   9   1       11.17       10.58      5.18 o 
   6   9   1       95.90       99.26     22.45 o 
   7   9   1        1.42        2.93      4.53 o 
   8   9   1       29.44       41.95      7.34 o 
   9   9   1        0.79       11.39      5.78 o 
  10   9   1       50.42       64.91     10.03 o 
  11   9   1        5.73       18.51      7.99 o 
 -11  10   1        3.99        0.97      7.04 o 
 -10  10   1        2.03        4.53      7.12 o 
  -9  10   1        1.05        7.15      6.00 o 
  -8  10   1      105.28       87.64     12.81 o 
  -7  10   1       52.97       57.36     15.10 o 
  -6  10   1       49.30       67.39     10.45 o 
  -5  10   1        4.49       -0.39      4.33 o 
  -4  10   1       62.42       55.07      6.38 o 
  -3  10   1        0.05        1.51      4.28 o 
  -2  10   1      102.74      107.04      8.07 o 
  -1  10   1      132.37      140.86      9.60 o 
   0  10   1       37.24       33.90      4.86 o 
   1  10   1       57.64       66.59      6.25 o 
   2  10   1      197.42      196.04     13.74 o 
   3  10   1      381.58      381.21     19.89 o 
   4  10   1        9.71       14.59      4.58 o 
   5  10   1      231.58      245.19     17.11 o 
   6  10   1        1.42        2.54      4.82 o 
   7  10   1      173.03      156.49     13.41 o 
   8  10   1        1.14        1.17      4.90 o 
   9  10   1      127.83      122.84     12.58 o 
  10  10   1        3.24        3.03      6.49 o 
  11  10   1       11.31       11.18     11.76 o 
 -11  11   1        0.82        2.68      9.68 o 
 -10  11   1        2.48       12.19      9.00 o 
  -9  11   1        0.35       11.87      8.83 o 
  -8  11   1       13.41       16.16      9.97 o 
  -7  11   1       77.93       85.30     12.87 o 
  -6  11   1       92.53      114.76     13.68 o 
  -5  11   1      431.33      413.96     25.90 o 
  -4  11   1        4.89       -1.52      4.49 o 
  -3  11   1       92.32       96.49      8.16 o 
  -2  11   1       17.89       15.72      4.60 o 
  -1  11   1      135.57      136.46      9.79 o 
   0  11   1       90.70      109.78      9.78 o 
   1  11   1      121.12      137.37      9.75 o 
   2  11   1      165.19      147.22     11.58 o 
   3  11   1      184.44      154.56     42.72 o 
   4  11   1      154.62      163.94     14.93 o 
   5  11   1       16.84        8.80      5.13 o 
   6  11   1       69.13       83.24      9.86 o 
   7  11   1        2.08       -2.07      5.13 o 
   8  11   1       37.02       37.42      7.94 o 
   9  11   1        3.01       -3.60      5.18 o 
  10  11   1        0.18       -0.78      6.70 o 
 -10  12   1        1.46        6.51      9.03 o 
  -9  12   1        0.78       -2.85     11.39 o 
  -8  12   1        7.35        7.39      7.44 o 
  -7  12   1       63.38       54.28     10.79 o 
  -6  12   1       66.62       68.14     11.43 o 
  -5  12   1       13.61       21.91      7.44 o 
  -4  12   1      612.67      598.66     35.61 o 
  -3  12   1      145.24      153.67     12.71 o 
  -2  12   1      644.73      651.38     33.02 o 
  -1  12   1      361.01      348.48     19.34 o 
   0  12   1       31.55       46.03      8.17 o 
   1  12   1      674.17      766.54     43.96 o 
   2  12   1      297.79      305.64     39.02 o 
   3  12   1        2.63       -8.14      5.47 o 
   4  12   1       26.38       21.85      7.85 o 
   5  12   1        0.79        5.80      6.56 o 
   6  12   1       13.55        4.91      5.51 o 
   7  12   1        8.66       11.82      6.35 o 
   8  12   1        0.08       -4.10      5.78 o 
   9  12   1        1.21        0.68      6.72 o 
  10  12   1        0.01        0.60      8.33 o 
  -9  13   1        4.03       -5.98      8.03 o 
  -8  13   1        5.36       14.81      8.86 o 
  -7  13   1        0.16       -9.01      8.26 o 
  -6  13   1        0.13       -4.69      7.04 o 
  -5  13   1       64.93       86.13     12.72 o 
  -4  13   1      166.90      173.00     14.26 o 
  -3  13   1       53.03       36.87      7.19 o 
  -2  13   1      924.86      960.26     54.62 o 
  -1  13   1      130.21      132.18     10.50 o 
   0  13   1      689.28      664.78     38.79 o 
   1  13   1       34.61       30.60      6.72 o 
   2  13   1        7.09        0.27      6.53 o 
   3  13   1       84.63       84.32     31.33 o 
   4  13   1      113.76      111.24     26.20 o 
   5  13   1       30.19       19.27      8.03 o 
   6  13   1        4.41       -9.00      6.00 o 
   7  13   1        7.25        3.49      7.38 o 
   8  13   1        0.94        4.02      8.74 o 
   9  13   1        7.04       15.17      7.31 o 
  -9  14   1        1.58       17.17      9.86 o 
  -8  14   1        0.26        3.70      9.16 o 
  -7  14   1        1.96        7.58      8.34 o 
  -6  14   1        6.18        1.49      7.44 o 
  -5  14   1       12.71       21.25      8.65 o 
  -4  14   1       58.29       72.65     16.81 o 
  -3  14   1       12.88       24.98      6.76 o 
  -2  14   1       76.82       82.55     20.67 o 
  -1  14   1       45.68       41.40      6.90 o 
   0  14   1       84.05       69.11      8.84 o 
   1  14   1        2.99        3.29      7.12 o 
   2  14   1       28.92       22.19     11.11 o 
   3  14   1        0.27      -10.68      7.12 o 
   4  14   1      131.09      123.60     15.50 o 
   5  14   1        0.01        0.92      7.22 o 
   6  14   1        1.37       -4.84      7.25 o 
   7  14   1        1.51       -1.87      7.22 o 
   8  14   1        9.63        6.34      9.00 o 
  -8  15   1        4.23        9.23      9.16 o 
  -7  15   1       11.89        8.52      9.46 o 
  -6  15   1       11.44       -0.54      8.25 o 
  -5  15   1       26.03       20.13     16.24 o 
  -4  15   1       59.23       46.39     10.53 o 
  -3  15   1       10.33        2.02      7.79 o 
  -2  15   1        1.59       14.40      7.42 o 
  -1  15   1        0.94        8.98      6.81 o 
   0  15   1        2.97        1.61      8.01 o 
   1  15   1        5.44        4.22      8.08 o 
   2  15   1        1.96       -4.15      6.84 o 
   3  15   1       14.99       -1.10      7.79 o 
   4  15   1        0.04       -6.55      6.30 o 
   5  15   1        5.37        5.35      7.79 o 
   6  15   1        1.94        1.10      8.25 o 
   7  15   1       18.91       19.19      9.81 o 
   8  15   1        0.97        0.65      8.65 o 
  -7  16   1        0.45       -1.19     10.25 o 
  -6  16   1       25.68       26.52     10.05 o 
  -5  16   1        8.67       -4.69      7.53 o 
  -4  16   1       26.14       19.38      9.81 o 
  -3  16   1       12.94       12.11      9.00 o 
  -2  16   1       24.76       18.80     10.25 o 
  -1  16   1       38.01       53.08     20.22 o 
   0  16   1        7.69       21.65     11.39 o 
   1  16   1       35.38       20.28      9.69 o 
   2  16   1        0.18        1.14      8.20 o 
   3  16   1        7.68       11.32      9.00 o 
   4  16   1        0.44      -10.39      7.79 o 
   5  16   1        6.27       17.97     20.22 o 
   6  16   1       11.44        3.42      9.26 o 
   7  16   1        0.02        4.20      9.06 o 
  -5  17   1       13.32       17.57     10.45 o 
  -4  17   1       39.09       66.48     13.94 o 
  -3  17   1       21.35       22.22     12.53 o 
  -2  17   1        9.32        2.28      9.68 o 
  -1  17   1        0.65        0.00     10.25 o 
   0  17   1       12.86       22.22     11.39 o 
   1  17   1        0.00      -11.96      7.98 o 
   2  17   1        6.95       18.48     10.68 o 
   3  17   1        3.33        0.15      9.38 o 
   4  17   1        1.67       10.00      9.85 o 
   5  17   1        0.01       13.56     10.67 o 
  -3  18   1        0.23       -7.98     11.96 o 
   0  18   1        1.44       -6.84     10.25 o 
   1  18   1       26.02       62.09     18.23 o 
   2  18   1        0.35        4.56     12.53 o 
   3  18   1        5.35       15.55     11.47 o 
 -13   0   2       20.11       -3.42     20.51 o 
 -12   0   2        1.33       -0.99     13.39 o 
 -11   0   2        4.72        1.87      8.28 o 
 -10   0   2       32.03        8.35      8.32 o 
  -9   0   2       54.04       64.78     11.35 o 
  -8   0   2        0.16       10.16      4.57 o 
  -7   0   2      663.31      667.83     37.42 o 
  -6   0   2     6686.45     6460.30    335.64 o 
  -5   0   2      295.90      272.16     16.46 o 
  -4   0   2       50.07       53.17      4.96 o 
  -3   0   2      622.20      537.83     41.30 o 
  -2   0   2    46508.43    40420.96   3770.02 o 
  -1   0   2       44.69       39.31      5.24 o 
   0   0   2      162.63      218.82     15.71 o 
   1   0   2     1484.86     1424.73    129.88 o 
   2   0   2     3941.91     3806.20    198.28 o 
   3   0   2      836.72      850.22     45.57 o 
   4   0   2        6.29       10.75      2.71 o 
   5   0   2     1138.53     1224.32     65.71 o 
   6   0   2      149.42      157.61     16.20 o 
   7   0   2      172.47      190.49     24.62 o 
   8   0   2      112.11      115.91     10.10 o 
   9   0   2        2.78       -0.57      7.98 o 
  10   0   2       10.03        6.84      9.68 o 
  11   0   2        0.06      -11.11      7.41 o 
  12   0   2       18.57       17.09     11.96 o 
  13   0   2        3.40        2.28     10.82 o 
 -13   1   2        1.04       11.90     13.39 o 
 -12   1   2        0.10       -9.31      6.80 o 
 -11   1   2       10.29       15.36      6.87 o 
 -10   1   2       26.67       37.69      7.03 o 
  -9   1   2       20.74       20.53      4.52 o 
  -8   1   2       49.70       46.77      5.18 o 
  -7   1   2      269.54      285.31     12.54 o 
  -6   1   2        7.54        4.13      2.41 o 
  -5   1   2     1445.22     1421.96     53.51 o 
  -4   1   2      226.02      228.60      9.71 o 
  -3   1   2       44.95       45.18      5.13 o 
  -2   1   2     5780.38     5381.11    287.73 o 
  -1   1   2     3419.64     3165.95    169.82 o 
   0   1   2     1270.77     1242.44     51.16 o 
   1   1   2      545.17      453.30     21.34 o 
   2   1   2     3520.50     3384.58    152.86 o 
   3   1   2       63.96       62.64      3.52 o 
   4   1   2     2513.85     2575.47     95.72 o 
   5   1   2      121.80      119.70      6.05 o 
   6   1   2       53.73       56.50      4.13 o 
   7   1   2       59.47       69.18      4.90 o 
   8   1   2       16.98       10.52      6.82 o 
   9   1   2        0.70       -5.07      3.63 o 
  10   1   2       21.72       12.53      7.98 o 
  11   1   2        4.97        9.19      8.26 o 
  12   1   2        3.34        3.70      8.06 o 
  13   1   2       12.25       17.09     14.24 o 
 -13   2   2        8.48      -14.17      9.45 o 
 -12   2   2        4.00        3.23      7.70 o 
 -11   2   2        4.54        4.55      7.65 o 
 -10   2   2        7.10        9.21      5.53 o 
  -9   2   2        8.82       12.42      4.38 o 
  -8   2   2       18.52       22.10      4.40 o 
  -7   2   2        0.06       -0.91      2.51 o 
  -6   2   2     1956.71     1907.09     77.49 o 
  -5   2   2        0.10       -2.55      1.70 o 
  -4   2   2      192.64      180.09      8.62 o 
  -3   2   2       70.65       85.53     11.02 o 
  -2   2   2     2297.18     2192.43    101.77 o 
  -1   2   2        2.67        2.87      2.63 o 
   0   2   2       37.31       43.04      2.94 o 
   1   2   2     1602.96     1533.20     69.61 o 
   2   2   2       98.66       99.01      8.30 o 
   3   2   2      152.71      173.45      9.09 o 
   4   2   2      157.91      154.08      6.92 o 
   5   2   2      562.57      593.57     23.02 o 
   6   2   2       99.70      115.71      6.27 o 
   7   2   2       42.17       42.56      5.22 o 
   8   2   2        0.01       -4.25      3.21 o 
   9   2   2       20.57       10.89      5.26 o 
  10   2   2        0.26       -1.85      4.58 o 
  11   2   2        7.13        0.52     10.54 o 
  12   2   2       33.01       31.79     10.05 o 
  13   2   2        1.84       -1.71     12.53 o 
 -13   3   2        2.06        8.46     13.67 o 
 -12   3   2        2.15        0.07      8.79 o 
 -11   3   2       21.92       24.69      8.82 o 
 -10   3   2        7.21        6.70      4.28 o 
  -9   3   2        4.25        1.77      4.68 o 
  -8   3   2        0.68       -1.97      3.25 o 
  -7   3   2      296.21      306.04     15.17 o 
  -6   3   2       39.65       47.18      5.22 o 
  -5   3   2      197.41      195.40      9.68 o 
  -4   3   2      221.88      236.42     13.14 o 
  -3   3   2      497.24      479.95     23.81 o 
  -2   3   2      926.64      826.29     39.49 o 
  -1   3   2      176.87      185.62      8.68 o 
   0   3   2        6.49        5.46      2.13 o 
   1   3   2     2941.25     2781.95    145.40 o 
   2   3   2      700.25      657.21     35.69 o 
   3   3   2      173.04      182.75     11.40 o 
   4   3   2      100.93      103.68      5.52 o 
   5   3   2      583.79      584.45     22.99 o 
   6   3   2        0.01        3.50      2.64 o 
   7   3   2      461.66      472.41     27.56 o 
   8   3   2        6.32        6.83      3.97 o 
   9   3   2       88.64       78.61      7.99 o 
  10   3   2        3.24        2.47      7.56 o 
  11   3   2       55.87      100.11     13.89 o 
  12   3   2        1.39      -13.67      9.11 o 
  13   3   2       14.20        7.41     13.67 o 
 -13   4   2        9.88       11.08     20.22 o 
 -12   4   2        0.04        7.00      9.57 o 
 -11   4   2        0.03       15.02      6.45 o 
 -10   4   2       60.10       69.98      9.54 o 
  -9   4   2       12.90       14.27      4.67 o 
  -8   4   2       42.00       45.04      5.49 o 
  -7   4   2      114.43      111.55      9.90 o 
  -6   4   2      121.23      100.89      8.60 o 
  -5   4   2       50.15       53.77      4.17 o 
  -4   4   2      145.41      137.87      9.07 o 
  -3   4   2      410.13      396.65     20.27 o 
  -2   4   2       14.75       17.93      3.08 o 
  -1   4   2      365.23      337.56     14.84 o 
   0   4   2      235.44      237.82     10.62 o 
   1   4   2       50.17       62.20      3.63 o 
   2   4   2      367.64      387.34     21.89 o 
   3   4   2       34.46       42.64      7.27 o 
   4   4   2      783.95      819.95     44.49 o 
   5   4   2      108.69      119.35      7.56 o 
   6   4   2       34.87       41.71      5.09 o 
   7   4   2        4.85        6.70      4.28 o 
   8   4   2      116.49      128.48      9.60 o 
   9   4   2       45.44       49.08      6.55 o 
  10   4   2       19.30       17.95      5.63 o 
  11   4   2        0.44       11.45      7.44 o 
  12   4   2       81.14       95.13     20.51 o 
  13   4   2        0.02       33.61     16.52 o 
 -13   5   2       13.09       23.31     12.75 o 
 -12   5   2        4.38        9.15      9.90 o 
 -11   5   2        3.69        4.14      6.42 o 
 -10   5   2        1.49       -0.31      4.82 o 
  -9   5   2       52.36       70.19      7.03 o 
  -8   5   2       88.23      102.13      7.93 o 
  -7   5   2      334.80      369.14     20.05 o 
  -6   5   2       25.03       19.38      4.29 o 
  -5   5   2       30.22       36.55      5.84 o 
  -4   5   2      158.83      183.04     12.49 o 
  -3   5   2      332.16      339.44     17.73 o 
  -2   5   2      673.90      673.06     32.51 o 
  -1   5   2       40.66       44.86      4.61 o 
   0   5   2      906.58      972.55     45.07 o 
   1   5   2        3.59        4.94      3.17 o 
   2   5   2     1245.52     1276.93     59.36 o 
   3   5   2     1632.42     1684.16     89.31 o 
   4   5   2      731.21      784.40     42.85 o 
   5   5   2       23.30       21.70      4.35 o 
   6   5   2        0.01        2.99      2.98 o 
   7   5   2       88.45       91.82      8.39 o 
   8   5   2       14.08       10.64      4.33 o 
   9   5   2       24.83       35.17     10.28 o 
  10   5   2        2.36        4.17      4.73 o 
  11   5   2       60.27       68.74     10.16 o 
  12   5   2        5.67       26.75     10.05 o 
 -12   6   2       30.52       18.46     12.94 o 
 -11   6   2        4.84        3.59      8.77 o 
 -10   6   2       13.93       10.50      6.25 o 
  -9   6   2        6.38        9.70      5.14 o 
  -8   6   2        1.59        8.29      3.90 o 
  -7   6   2       73.60       58.40      5.89 o 
  -6   6   2       46.75       41.50      6.87 o 
  -5   6   2       75.33       81.53      8.55 o 
  -4   6   2      268.62      236.53     13.56 o 
  -3   6   2      287.66      300.47     16.01 o 
  -2   6   2      110.85      141.01      9.95 o 
  -1   6   2     2208.16     2326.59    107.99 o 
   0   6   2     3572.27     3707.35    150.94 o 
   1   6   2     1878.40     2024.62     82.87 o 
   2   6   2     1279.49     1442.20     66.92 o 
   3   6   2        1.28       -0.52      1.78 o 
   4   6   2       35.31       26.17      4.58 o 
   5   6   2       23.38       27.75      5.04 o 
   6   6   2       51.20       55.90      6.89 o 
   7   6   2       32.36       31.40      5.11 o 
   8   6   2        8.53        8.72      5.59 o 
   9   6   2        4.84       17.91      5.31 o 
  10   6   2       42.92       67.66     11.25 o 
  11   6   2       23.88       28.58      7.94 o 
  12   6   2        5.99        8.83      8.86 o 
 -12   7   2        5.79       14.03      8.05 o 
 -11   7   2       39.84       36.84     10.83 o 
 -10   7   2        0.74        0.45      6.20 o 
  -9   7   2       36.55       48.86      7.33 o 
  -8   7   2      119.71      116.21      9.88 o 
  -7   7   2        0.18        3.59      4.73 o 
  -6   7   2       11.17       17.03      4.59 o 
  -5   7   2      111.58      132.12     11.18 o 
  -4   7   2       20.61       19.23      4.28 o 
  -3   7   2      113.42      117.49      8.16 o 
  -2   7   2      132.81      129.88      8.70 o 
  -1   7   2     2016.02     1990.92    100.56 o 
   0   7   2     4969.98     5600.96    227.37 o 
   1   7   2       11.32       10.39      2.53 o 
   2   7   2        1.00        4.58      1.95 o 
   3   7   2       90.27       78.98      5.79 o 
   4   7   2      232.51      221.39     14.75 o 
   5   7   2       40.12       36.42      7.39 o 
   6   7   2        1.78       -0.99      5.34 o 
   7   7   2       63.35       78.18      9.83 o 
   8   7   2       56.52       77.37      7.95 o 
   9   7   2        0.19       -0.76      4.39 o 
  10   7   2        6.24       15.00      6.71 o 
  11   7   2       30.56       29.44      8.25 o 
  12   7   2        0.57        0.70      7.15 o 
 -12   8   2       11.46       19.74     13.39 o 
 -11   8   2       11.92        9.56      9.97 o 
 -10   8   2        8.87       13.09      9.31 o 
  -9   8   2        3.24       -5.70      6.42 o 
  -8   8   2       42.93       41.34      8.14 o 
  -7   8   2       32.63       29.69      7.00 o 
  -6   8   2       27.67       37.59      5.95 o 
  -5   8   2       19.30       23.41      4.90 o 
  -4   8   2      146.04      141.32      9.86 o 
  -3   8   2        4.42       15.19      4.12 o 
  -2   8   2       97.00       85.33      8.44 o 
  -1   8   2      256.46      283.77     15.18 o 
   0   8   2      151.54      175.10     17.51 o 
   1   8   2      184.43      164.23     10.38 o 
   2   8   2        0.18        0.62      2.35 o 
   3   8   2      280.29      290.12     18.16 o 
   4   8   2       26.67       26.43      5.10 o 
   5   8   2       10.66        4.91      4.12 o 
   6   8   2       58.44       58.82      7.55 o 
   7   8   2       84.46       87.20      9.53 o 
   8   8   2       47.43       72.30      7.89 o 
   9   8   2       70.26       62.63     10.06 o 
  10   8   2       79.66       70.65     10.40 o 
  11   8   2       28.29       25.42      7.90 o 
  12   8   2        5.12        3.47      9.81 o 
 -11   9   2       19.21       34.28     29.91 o 
 -10   9   2        8.41        6.89      8.62 o 
  -9   9   2       17.79        9.64      9.68 o 
  -8   9   2       13.05       21.66      7.18 o 
  -7   9   2        2.16       -3.43      6.58 o 
  -6   9   2       33.85       22.35      6.25 o 
  -5   9   2        0.98        0.46      4.44 o 
  -4   9   2        2.14       -0.57      3.87 o 
  -3   9   2      238.56      232.64     13.81 o 
  -2   9   2      183.92      191.70     20.64 o 
  -1   9   2       50.28       68.10      6.15 o 
   0   9   2       46.49       54.68      7.89 o 
   1   9   2      224.92      256.07     19.11 o 
   2   9   2       34.80       40.99      6.08 o 
   3   9   2      205.63      164.90     19.53 o 
   4   9   2      107.65      119.46     10.35 o 
   5   9   2       28.20       37.69      6.25 o 
   6   9   2       41.66       45.00      7.09 o 
   7   9   2       35.61       31.23      8.03 o 
   8   9   2        8.66        6.57      7.45 o 
   9   9   2       27.81       28.58      7.85 o 
  10   9   2       35.93       30.68     17.61 o 
  11   9   2       19.64        5.50      7.33 o 
 -11  10   2        2.72      -10.40      9.03 o 
 -10  10   2       15.48       35.34     11.09 o 
  -9  10   2       20.19       23.42     10.54 o 
  -8  10   2       91.56       76.00     14.81 o 
  -7  10   2       28.01       22.51      7.12 o 
  -6  10   2       30.01       33.14     11.11 o 
  -5  10   2        0.01       -2.22      8.98 o 
  -4  10   2        2.19        1.07      5.34 o 
  -3  10   2       72.56       84.47      7.49 o 
  -2  10   2       34.39       33.89      5.18 o 
  -1  10   2        8.90        9.59      3.64 o 
   0  10   2       63.74       80.84      9.95 o 
   1  10   2      110.82      102.39     10.98 o 
   2  10   2       19.92       21.26      7.07 o 
   3  10   2        1.45       -1.20      3.84 o 
   4  10   2        1.07       -0.63      4.02 o 
   5  10   2        0.11       -1.14      4.16 o 
   6  10   2       54.53       55.97      8.00 o 
   7  10   2       17.44       14.73      6.13 o 
   8  10   2        0.71        3.35      5.74 o 
   9  10   2        0.25       -1.46      5.44 o 
  10  10   2       11.66        2.11      7.88 o 
  11  10   2       13.10       10.53      7.94 o 
 -11  11   2       10.15        6.81      9.24 o 
 -10  11   2        6.39        1.78      9.46 o 
  -9  11   2        4.15        1.27      7.79 o 
  -8  11   2        2.73       13.98      7.79 o 
  -7  11   2      199.00      208.19     20.34 o 
  -6  11   2      153.33      173.09     15.02 o 
  -5  11   2      182.30      165.32     20.70 o 
  -4  11   2      236.26      248.49     15.59 o 
  -3  11   2        2.05        3.15      4.36 o 
  -2  11   2       16.35       15.72      4.57 o 
  -1  11   2      511.26      505.87     31.99 o 
   0  11   2      170.57      155.64     11.18 o 
   1  11   2        5.11        2.76      3.68 o 
   2  11   2      445.35      344.69     67.79 o 
   3  11   2       27.31       17.17      5.18 o 
   4  11   2       66.07       56.64     10.93 o 
   5  11   2        1.48        1.36      4.66 o 
   6  11   2      122.01      120.12     11.93 o 
   7  11   2        3.04        3.86      5.36 o 
   8  11   2        0.87        7.98      5.95 o 
   9  11   2        3.86        1.90      6.47 o 
  10  11   2       17.19       18.12      7.85 o 
 -10  12   2        3.93        7.51      9.06 o 
  -9  12   2        1.47        5.43     14.53 o 
  -8  12   2       44.76       45.09     11.07 o 
  -7  12   2       20.58       28.54      9.46 o 
  -6  12   2       31.83       49.37     10.45 o 
  -5  12   2      344.61      343.10     23.19 o 
  -4  12   2        0.01        2.56      5.33 o 
  -3  12   2      259.23      245.29     15.29 o 
  -2  12   2       19.47       13.70      7.89 o 
  -1  12   2      169.36      152.82     11.11 o 
   0  12   2      429.31      385.04     29.73 o 
   1  12   2       49.93       47.55     10.45 o 
   2  12   2        1.90        0.93      7.04 o 
   3  12   2       19.36       10.31     10.25 o 
   4  12   2        2.43       -2.40      5.34 o 
   5  12   2       23.84       23.18      6.94 o 
   6  12   2        1.16       -2.28      5.37 o 
   7  12   2        8.48        4.57      6.01 o 
   8  12   2        8.04        2.10      6.49 o 
   9  12   2        1.64       -7.70      6.21 o 
  10  12   2        0.05        0.36      6.49 o 
  -9  13   2       21.66       15.36     28.20 o 
  -8  13   2       11.81        5.76      8.65 o 
  -7  13   2       57.59       58.22     11.60 o 
  -6  13   2       11.75       21.94      8.65 o 
  -5  13   2       54.14       61.76      8.96 o 
  -4  13   2       85.98      102.61     10.92 o 
  -3  13   2       77.54       79.07     11.25 o 
  -2  13   2      258.06      285.73     17.31 o 
  -1  13   2      373.00      369.87     24.58 o 
   0  13   2      108.70      105.12     16.05 o 
   1  13   2       58.74       32.17      9.41 o 
   2  13   2       21.03       17.28      8.43 o 
   3  13   2        0.01        7.05      7.38 o 
   4  13   2       19.08       20.80      8.65 o 
   5  13   2       46.23       37.07      8.07 o 
   6  13   2        1.17        8.38      6.25 o 
   7  13   2        3.27       -1.51      5.92 o 
   8  13   2        2.01        9.99      7.09 o 
   9  13   2        0.00        4.37      6.76 o 
  -8  14   2        0.14        9.34     17.37 o 
  -7  14   2       43.59       44.43     21.93 o 
  -6  14   2       10.83        4.82      7.85 o 
  -5  14   2       89.56      105.36     19.08 o 
  -4  14   2       46.94       52.25     10.30 o 
  -3  14   2      282.32      263.56     19.47 o 
  -2  14   2       15.27       12.55      8.06 o 
  -1  14   2        0.34       -3.24      5.14 o 
   0  14   2        6.81       17.37      8.49 o 
   1  14   2      102.39       94.46     14.10 o 
   2  14   2       22.74       16.36     12.53 o 
   3  14   2       28.80       37.28     14.24 o 
   4  14   2       12.98        1.52      7.38 o 
   5  14   2        5.86       13.00      8.65 o 
   6  14   2       35.64       41.98     10.88 o 
   7  14   2        7.35        4.30      7.31 o 
   8  14   2        5.17       13.94      7.73 o 
  -8  15   2        0.32        9.95      9.06 o 
  -7  15   2        0.74       11.32      9.46 o 
  -6  15   2        3.66      -10.25      6.84 o 
  -5  15   2        4.94       10.53     11.96 o 
  -4  15   2        0.00        1.77      8.03 o 
  -3  15   2       10.77       14.98      6.95 o 
  -2  15   2       10.50        5.17      7.38 o 
  -1  15   2        6.24        2.82      9.11 o 
   0  15   2        0.10       -6.75      7.48 o 
   1  15   2        2.85        6.99      8.01 o 
   2  15   2        4.47       -3.10      7.94 o 
   3  15   2        4.43       -3.05      7.66 o 
   4  15   2        8.46        4.52     13.39 o 
   5  15   2       40.27       16.57     19.08 o 
   6  15   2        0.47       -3.13      8.06 o 
   7  15   2        1.85        3.34      8.65 o 
  -6  16   2        1.81       -1.80      8.34 o 
  -5  16   2       16.37       29.16     10.62 o 
  -4  16   2        1.11        5.85      8.54 o 
  -3  16   2       17.67       15.10     11.11 o 
  -2  16   2       10.69       22.79     13.67 o 
  -1  16   2        5.61        8.54     12.53 o 
   0  16   2        1.27        3.29      9.03 o 
   1  16   2        3.84        6.81      8.20 o 
   2  16   2       21.35       13.83      9.97 o 
   3  16   2        2.78        2.34      8.90 o 
   4  16   2        0.01       12.67      9.57 o 
   5  16   2        0.71        0.85      8.86 o 
   6  16   2       30.93        7.99      9.46 o 
  -5  17   2        0.45        6.27     13.10 o 
  -4  17   2       10.28       26.20     13.67 o 
  -2  17   2       18.36       15.95     11.96 o 
  -1  17   2        0.80        1.71     10.25 o 
   0  17   2        2.31       -2.85     11.96 o 
   1  17   2        0.49       -6.82      9.41 o 
   2  17   2       17.51       30.05     11.59 o 
   3  17   2        3.36        5.92      9.48 o 
   4  17   2        0.28       -4.94      8.90 o 
   5  17   2       48.14      100.26     16.92 o 
  -1  18   2        0.01       18.80     13.67 o 
   0  18   2        0.19        7.98     13.67 o 
   1  18   2        0.36       -0.57     11.96 o 
   2  18   2       16.95       18.75     12.25 o 
   3  18   2        2.40        7.42     10.64 o 
 -13   1   3        0.52        7.42     10.05 o 
 -12   1   3        0.23       -2.49      6.75 o 
 -11   1   3        2.05        2.63      8.55 o 
 -10   1   3       31.99       30.25      7.20 o 
  -9   1   3      380.51      280.86     21.16 o 
  -8   1   3      117.77       89.50     11.53 o 
  -7   1   3       56.43       51.31      5.23 o 
  -6   1   3        5.50        9.43      5.99 o 
  -5   1   3     8212.06     7992.42    367.61 o 
  -4   1   3       18.73       15.37      4.46 o 
  -3   1   3      136.61      124.54      8.43 o 
  -2   1   3      317.71      307.85     18.83 o 
  -1   1   3      352.33      324.73     16.79 o 
   0   1   3        0.90       -0.66      2.36 o 
   1   1   3      180.36      187.98      9.95 o 
   2   1   3     1626.04     1653.65     68.02 o 
   3   1   3      566.30      573.64     22.35 o 
   4   1   3        0.80        1.82      1.74 o 
   5   1   3      372.91      407.81     16.66 o 
   6   1   3      160.63      196.87      9.25 o 
   7   1   3       36.89       27.73      4.79 o 
   8   1   3        6.41        5.58      4.46 o 
   9   1   3       10.29        2.28      6.44 o 
  10   1   3        0.17        5.78      7.22 o 
  11   1   3        3.31        6.21      8.25 o 
  12   1   3        2.13       19.29     10.27 o 
 -13   2   3        5.25       10.23     11.69 o 
 -12   2   3        3.25       -0.49      6.98 o 
 -11   2   3        1.79       -1.37      6.37 o 
 -10   2   3       47.16       46.89      8.72 o 
  -9   2   3       21.53       23.04      7.00 o 
  -8   2   3      154.71      143.47     10.76 o 
  -7   2   3      105.47      110.90      7.74 o 
  -6   2   3       11.91        9.73      4.20 o 
  -5   2   3     1890.14     1849.45    101.46 o 
  -4   2   3       64.73       66.88      6.24 o 
  -3   2   3        9.15        4.86      2.96 o 
  -2   2   3      763.24      743.29     41.89 o 
  -1   2   3     1856.16     1758.82     72.03 o 
   0   2   3      911.67      861.47     35.96 o 
   1   2   3      320.75      309.13     13.82 o 
   2   2   3      290.79      326.12     16.23 o 
   3   2   3       80.14       64.33      5.84 o 
   4   2   3      794.04      856.29     32.77 o 
   5   2   3      479.87      525.41     20.68 o 
   6   2   3      107.40      104.82     12.25 o 
   7   2   3      151.97      153.89     10.26 o 
   8   2   3       51.86       47.03      6.25 o 
   9   2   3        8.44       13.68      5.25 o 
  10   2   3       32.56       27.81      9.24 o 
  11   2   3        7.73       15.71      8.43 o 
  12   2   3       27.20       11.37      8.34 o 
 -13   3   3        3.28       13.81     12.85 o 
 -12   3   3        4.78       -8.53      9.13 o 
 -11   3   3        0.22       -2.12      6.46 o 
 -10   3   3        0.05        0.12      5.91 o 
  -9   3   3      113.97      128.43     12.16 o 
  -8   3   3       88.55       86.30      7.40 o 
  -7   3   3        0.67       -4.01      3.81 o 
  -6   3   3       77.89      108.86     14.64 o 
  -5   3   3      123.13      118.78     10.48 o 
  -4   3   3       22.96       23.36      4.53 o 
  -3   3   3      364.99      376.69     19.68 o 
  -2   3   3     1009.26      924.53     44.31 o 
  -1   3   3      803.30      821.09     34.62 o 
   0   3   3        4.36        3.81      2.02 o 
   1   3   3      135.63      133.37      9.06 o 
   2   3   3        1.77        1.15      1.88 o 
   3   3   3        6.81        4.39      2.11 o 
   4   3   3        0.12        1.99      2.25 o 
   5   3   3       28.85       29.66      4.22 o 
   6   3   3      106.38      132.30     16.16 o 
   7   3   3        5.54       10.60      4.18 o 
   8   3   3       40.87       50.85      6.41 o 
   9   3   3      225.02      226.10     20.96 o 
  10   3   3        5.73       -2.85      9.68 o 
  11   3   3        2.57        7.81      8.43 o 
  12   3   3        4.22        2.37     12.25 o 
 -13   4   3        2.93       12.45     12.30 o 
 -12   4   3        2.92        4.76      9.01 o 
 -11   4   3        0.00        8.01      9.41 o 
 -10   4   3        0.00        0.71      4.61 o 
  -9   4   3        0.12       -6.00      4.76 o 
  -8   4   3        0.12       -3.40      4.79 o 
  -7   4   3       41.41       53.54      6.91 o 
  -6   4   3        7.00        6.37      8.70 o 
  -5   4   3      123.66      122.22     10.94 o 
  -4   4   3       76.92       96.08      7.84 o 
  -3   4   3       21.30       20.74      4.84 o 
  -2   4   3      265.73      254.62     13.96 o 
  -1   4   3        2.76        6.38      2.46 o 
   0   4   3     1554.67     1580.36     65.13 o 
   1   4   3     2710.43     2692.49    109.62 o 
   2   4   3      439.05      426.55     24.31 o 
   3   4   3        0.03       -1.38      2.73 o 
   4   4   3      304.97      292.89     17.81 o 
   5   4   3        8.82        8.64      3.80 o 
   6   4   3       84.73       83.30      7.81 o 
   7   4   3       17.14       22.71      6.99 o 
   8   4   3      323.42      354.62     19.49 o 
   9   4   3       20.59       17.59      5.36 o 
  10   4   3       57.61       55.45      8.83 o 
  11   4   3        0.10        4.86      7.79 o 
  12   4   3       22.27       29.70      9.97 o 
 -12   5   3        4.31        6.58     11.17 o 
 -11   5   3       16.57        1.63      8.20 o 
 -10   5   3       41.21       49.75     12.74 o 
  -9   5   3        0.01        5.06      5.42 o 
  -8   5   3       17.18       20.35      5.72 o 
  -7   5   3        3.67       -0.52      4.03 o 
  -6   5   3       82.07       95.82      9.88 o 
  -5   5   3      161.90      172.95     12.60 o 
  -4   5   3      894.10      960.14     46.35 o 
  -3   5   3      297.58      313.52     19.05 o 
  -2   5   3      210.07      192.65     25.74 o 
  -1   5   3      525.72      518.14     24.82 o 
   0   5   3        1.05       -1.24      1.89 o 
   1   5   3      671.28      808.75     33.95 o 
   2   5   3      989.36     1033.26     55.89 o 
   3   5   3       37.20       27.56      4.75 o 
   4   5   3        0.00       -0.38      2.96 o 
   5   5   3       37.73       43.42      9.97 o 
   6   5   3       10.86        9.03      3.93 o 
   7   5   3        0.71        4.66      3.93 o 
   8   5   3       19.60       29.76      5.55 o 
   9   5   3      194.43      229.77     25.13 o 
  10   5   3        0.31        0.21      5.14 o 
  11   5   3        5.96       16.15      7.06 o 
  12   5   3        5.61       -1.71     12.53 o 
 -12   6   3        0.10       10.01     10.11 o 
 -11   6   3       36.09       47.66     15.35 o 
 -10   6   3       48.83       49.73     15.00 o 
  -9   6   3        5.37        5.46      5.65 o 
  -8   6   3        4.43       -2.93      4.73 o 
  -7   6   3        2.95        1.92      5.01 o 
  -6   6   3        2.17       -2.92      3.64 o 
  -5   6   3        4.28        8.63      4.16 o 
  -4   6   3      296.67      269.31     15.33 o 
  -3   6   3     1876.24     1997.21     93.89 o 
  -2   6   3       24.69       27.35      4.22 o 
  -1   6   3      236.65      219.25     10.69 o 
   0   6   3      169.46      156.82      9.47 o 
   1   6   3      162.62      212.59     10.24 o 
   2   6   3       13.90       11.86      2.54 o 
   3   6   3       17.06       20.00      7.94 o 
   4   6   3       79.58       95.28     13.53 o 
   5   6   3       49.77       49.10      6.35 o 
   6   6   3        3.37        0.59      3.92 o 
   7   6   3        4.14       -3.38      3.95 o 
   8   6   3      265.40      285.00     20.39 o 
   9   6   3        1.42        5.90      5.04 o 
  10   6   3       20.23       25.58      6.36 o 
  11   6   3        4.37        2.11      7.44 o 
  12   6   3        0.18        7.41     13.67 o 
 -12   7   3        2.14      -14.19      9.46 o 
 -11   7   3        2.99        3.71     10.82 o 
 -10   7   3        8.34        6.07      7.63 o 
  -9   7   3        0.39       -1.64      5.54 o 
  -8   7   3       25.33       24.90      6.42 o 
  -7   7   3       11.70        3.39      5.33 o 
  -6   7   3        4.29        9.73      4.44 o 
  -5   7   3       24.27       15.30      4.52 o 
  -4   7   3      165.46      185.16     16.86 o 
  -3   7   3      161.53      175.83     11.43 o 
  -2   7   3        1.91        3.76      3.41 o 
  -1   7   3      881.02      961.47     46.30 o 
   0   7   3      812.41      856.66     43.17 o 
   1   7   3        0.26       -2.15      2.32 o 
   2   7   3       46.70       47.61     11.22 o 
   3   7   3        3.62       -2.52      3.26 o 
   4   7   3      418.73      392.86     23.53 o 
   5   7   3       77.75       84.28      8.63 o 
   6   7   3       38.46       32.03      6.25 o 
   7   7   3      202.40      201.52     13.09 o 
   8   7   3        0.05        1.20      4.69 o 
   9   7   3        5.77        3.89      4.74 o 
  10   7   3       14.03       13.99      6.00 o 
  11   7   3       17.08       18.17      8.14 o 
 -12   8   3        0.31       -9.73      9.69 o 
 -11   8   3       15.24       10.47     10.45 o 
 -10   8   3        0.17        6.72      8.08 o 
  -9   8   3        1.91        3.63      6.47 o 
  -8   8   3        9.53       13.19      7.77 o 
  -7   8   3        4.77        3.41      5.67 o 
  -6   8   3        0.14        1.06      4.50 o 
  -5   8   3        8.17       10.89      4.47 o 
  -4   8   3      373.35      397.95     21.45 o 
  -3   8   3      224.46      244.96     26.58 o 
  -2   8   3        3.95        8.65      3.53 o 
  -1   8   3        4.68        5.49      3.09 o 
   0   8   3        3.56       11.46      2.60 o 
   1   8   3        1.44        2.60      2.26 o 
   2   8   3        9.28       10.85      4.21 o 
   3   8   3       28.99       30.22      5.53 o 
   4   8   3       16.93        7.74      3.99 o 
   5   8   3        8.64        9.84      5.74 o 
   6   8   3      109.93       99.81     15.47 o 
   7   8   3        8.53       14.68      8.97 o 
   8   8   3       71.20       53.60      7.98 o 
   9   8   3       91.52       87.47      9.23 o 
  10   8   3        0.11        3.33      6.15 o 
  11   8   3        0.12        1.68      7.66 o 
 -11   9   3        9.48       14.36     10.27 o 
 -10   9   3       13.17       15.85     10.12 o 
  -9   9   3        3.45        4.68      9.24 o 
  -8   9   3        3.01       -0.23      6.45 o 
  -7   9   3       28.41       20.25      6.07 o 
  -6   9   3        6.43       10.71      5.31 o 
  -5   9   3       35.36       33.81      7.98 o 
  -4   9   3        0.01       -2.74      3.86 o 
  -3   9   3       68.19       70.53      7.06 o 
  -2   9   3        6.19        9.24      3.78 o 
  -1   9   3       45.24       48.61      5.92 o 
   0   9   3       48.96       58.47      5.80 o 
   1   9   3        0.30        1.22      3.65 o 
   2   9   3      137.80      162.85     12.56 o 
   3   9   3       12.70        7.95      4.61 o 
   4   9   3       14.63       11.34      5.10 o 
   5   9   3      145.66      130.61     11.54 o 
   6   9   3       50.30       47.09     13.88 o 
   7   9   3      119.29      138.30     14.26 o 
   8   9   3       85.49      104.10     13.81 o 
   9   9   3        6.32        7.66      6.25 o 
  10   9   3       15.62       18.67      7.67 o 
  11   9   3        6.67        1.72      7.53 o 
 -11  10   3        1.21        3.29      8.65 o 
 -10  10   3       37.58       30.91     11.47 o 
  -9  10   3       15.43       15.56     11.68 o 
  -8  10   3       14.60        4.54      6.92 o 
  -7  10   3       49.62       52.49      9.07 o 
  -6  10   3       56.06       59.25      7.81 o 
  -5  10   3       20.47        8.47      8.31 o 
  -4  10   3      350.58      367.14     41.52 o 
  -3  10   3       69.29       83.32      7.85 o 
  -2  10   3      207.14      192.34     17.35 o 
  -1  10   3       93.09       89.20     12.17 o 
   0  10   3       98.08       94.59      9.32 o 
   1  10   3        8.48        9.88      4.67 o 
   2  10   3       78.47       82.16     11.44 o 
   3  10   3       17.59       15.16      6.23 o 
   4  10   3        2.85       -0.28      4.38 o 
   5  10   3       18.71       21.50      6.33 o 
   6  10   3        0.47        1.28      4.91 o 
   7  10   3      105.88       95.01     10.94 o 
   8  10   3       26.48       24.78      7.14 o 
   9  10   3       28.98       24.88      7.61 o 
  10  10   3        1.55        7.29     10.45 o 
 -10  11   3       17.52       15.23     10.67 o 
  -9  11   3        2.65       13.89      9.64 o 
  -8  11   3       47.28       70.75     12.81 o 
  -7  11   3       21.84       27.06      8.86 o 
  -6  11   3        0.07       11.05      7.04 o 
  -5  11   3        7.82        8.80      5.16 o 
  -4  11   3       51.18       51.36      7.16 o 
  -3  11   3       59.45       55.48     11.10 o 
  -2  11   3       98.30      107.74      8.99 o 
  -1  11   3        6.05       -0.02      4.36 o 
   0  11   3        7.17        6.08      7.12 o 
   1  11   3       26.35       20.54      8.25 o 
   2  11   3       10.40        9.56      5.01 o 
   3  11   3       11.73       13.18      5.47 o 
   4  11   3       27.98       37.28      7.17 o 
   5  11   3       16.59       18.08      6.35 o 
   6  11   3       31.51       31.53      7.09 o 
   7  11   3       10.88        7.32      6.07 o 
   8  11   3        7.16        0.38      6.45 o 
   9  11   3        1.57        0.82      6.85 o 
  10  11   3        1.64       -3.89      6.55 o 
 -10  12   3       28.93       42.72     12.89 o 
  -9  12   3       37.59       37.22     24.78 o 
  -8  12   3        9.00       12.73     14.24 o 
  -7  12   3       22.72       35.39     16.52 o 
  -6  12   3       30.55       24.85      7.29 o 
  -5  12   3       13.03       30.07      7.19 o 
  -4  12   3      492.01      491.49     30.13 o 
  -3  12   3       23.94       20.59      8.14 o 
  -2  12   3       21.16        5.26      4.89 o 
  -1  12   3      198.55      171.32     20.24 o 
   0  12   3       32.21       25.19     21.65 o 
   1  12   3       11.69        5.33      7.85 o 
   2  12   3       17.78       21.43     11.11 o 
   3  12   3       64.38       69.10      9.07 o 
   4  12   3       44.04       45.07      8.30 o 
   5  12   3       14.56       15.85      6.47 o 
   6  12   3        2.64        3.98      5.92 o 
   7  12   3       16.60       10.20      6.59 o 
   8  12   3       11.09        3.88      6.81 o 
   9  12   3       10.37       14.17      8.07 o 
  -9  13   3       11.30       27.70     11.26 o 
  -8  13   3       45.94       30.49     11.07 o 
  -7  13   3        4.20       14.05     11.96 o 
  -6  13   3      143.76      149.62     17.41 o 
  -5  13   3       33.39       28.18      7.63 o 
  -4  13   3       97.01      137.29     24.97 o 
  -3  13   3      134.37      155.23     12.04 o 
  -2  13   3       18.20       18.07      7.04 o 
  -1  13   3       13.37        2.80      7.85 o 
   0  13   3        1.17        1.14     11.11 o 
   1  13   3       33.11       31.98     10.27 o 
   2  13   3       33.26       33.08     10.38 o 
   3  13   3       58.41       33.98     18.51 o 
   4  13   3       13.35       10.43      6.12 o 
   5  13   3       15.56        7.40      6.65 o 
   6  13   3        1.06        7.51      7.63 o 
   7  13   3        4.43        8.92      6.77 o 
   8  13   3        5.17       -4.69      6.44 o 
   9  13   3        0.16        7.53      7.16 o 
  -8  14   3        2.84       -3.47      9.24 o 
  -7  14   3        0.04       -1.11     10.82 o 
  -6  14   3       13.67       16.85     19.08 o 
  -5  14   3       76.70       63.58      9.87 o 
  -4  14   3       14.07       27.55      7.87 o 
  -3  14   3       85.89       65.33     11.72 o 
  -2  14   3       17.71       15.13     13.96 o 
  -1  14   3        5.76        9.64      9.16 o 
   0  14   3       10.63      -11.26      7.79 o 
   1  14   3        1.51        2.53      8.19 o 
   2  14   3      239.43      202.61     74.34 o 
   3  14   3       16.95       21.04      9.72 o 
   4  14   3        1.00        3.78      8.19 o 
   5  14   3        9.86        8.44      6.89 o 
   6  14   3        1.25        6.70      7.01 o 
   7  14   3        0.21       -3.21      6.79 o 
   8  14   3        0.37        1.15      6.80 o 
  -7  15   3        4.47       11.08      9.46 o 
  -6  15   3       52.96       48.79     14.53 o 
  -5  15   3        1.25        2.97      6.45 o 
  -4  15   3       14.25       17.81      8.83 o 
  -3  15   3       12.25        4.72      7.48 o 
  -2  15   3       19.64       31.79     12.24 o 
  -1  15   3       15.36       10.82      9.97 o 
   0  15   3        0.17        3.87     10.54 o 
   1  15   3       24.99        8.93      9.85 o 
   2  15   3        0.75       -3.99      8.20 o 
   3  15   3       40.18       45.82     13.10 o 
   4  15   3        0.03        5.18     11.11 o 
   5  15   3       37.42       28.88     29.91 o 
   6  15   3        0.53       -6.27      8.46 o 
   7  15   3        2.85       -0.03      7.51 o 
  -6  16   3        1.97        6.43     10.05 o 
  -5  16   3        0.01        3.99     11.96 o 
  -4  16   3        0.11        5.70      8.43 o 
  -3  16   3        4.67       -4.56     10.82 o 
  -2  16   3        8.55        7.41     12.53 o 
  -1  16   3       44.69       61.47     14.48 o 
   0  16   3        0.22        1.92     12.82 o 
   1  16   3        8.42        9.33     10.11 o 
   2  16   3        5.06        7.22     10.05 o 
   3  16   3        3.00        3.03      9.41 o 
   4  16   3        0.78        2.83     10.05 o 
   5  16   3        7.18       -3.42      9.26 o 
   6  16   3        4.69       25.32     27.06 o 
  -3  17   3        6.56       -8.54     13.10 o 
  -2  17   3        0.68       12.53     13.10 o 
  -1  17   3        0.66       14.81     13.10 o 
   0  17   3        4.63       26.68     11.17 o 
   1  17   3       21.58       27.59     12.12 o 
   2  17   3        6.05       11.92     11.50 o 
   3  17   3        1.93        8.63     18.80 o 
   4  17   3        6.96        4.92     21.08 o 
  -2  18   3       15.98       17.09     15.95 o 
  -1  18   3        0.67        3.99     14.24 o 
   0  18   3        6.54        2.85     15.38 o 
   1  18   3        0.02       28.01     13.13 o 
 -13   0   4        0.10        8.64     11.89 o 
 -12   0   4       43.36       49.28     15.38 o 
 -11   0   4       81.40      106.58     20.79 o 
 -10   0   4       20.31       13.53      9.40 o 
  -9   0   4       63.30       73.73     21.93 o 
  -8   0   4     1513.53     1585.02    137.00 o 
  -7   0   4      110.72      133.45     23.64 o 
  -6   0   4      125.36      142.55     22.22 o 
  -5   0   4      273.83      267.23     40.16 o 
  -4   0   4      752.18      652.43     46.49 o 
  -3   0   4      232.29      233.61     37.03 o 
  -2   0   4      263.70      246.62     19.53 o 
  -1   0   4     1140.92     1127.38     75.91 o 
   0   0   4     1744.40     1823.32    121.00 o 
   1   0   4       85.87       80.59      8.65 o 
   2   0   4      739.98      686.83     41.98 o 
   3   0   4     2279.69     2647.15    139.41 o 
   4   0   4      223.90      242.47     15.32 o 
   5   0   4        6.27        6.27      4.83 o 
   6   0   4       27.90       23.89      6.30 o 
   7   0   4       56.05       59.24     15.38 o 
   8   0   4        1.10        4.56      9.68 o 
   9   0   4        1.59        6.84     11.39 o 
  10   0   4       52.26       72.35     17.66 o 
  11   0   4        9.26       -5.70     10.82 o 
  12   0   4       12.46        2.85     13.10 o 
 -13   1   4        1.35        2.93      8.71 o 
 -12   1   4       14.74       15.00      8.31 o 
 -11   1   4        2.18       -0.68      6.86 o 
 -10   1   4       15.29       12.13      6.91 o 
  -9   1   4        7.52        2.86      7.32 o 
  -8   1   4      109.63      118.83     15.21 o 
  -7   1   4      214.10      216.55     14.59 o 
  -6   1   4       27.87       31.09      6.08 o 
  -5   1   4      349.82      380.23     23.98 o 
  -4   1   4       56.18       58.29      8.64 o 
  -3   1   4      975.81     1013.03     48.83 o 
  -2   1   4        2.95        1.59      2.91 o 
  -1   1   4      329.00      362.85     18.87 o 
   0   1   4        2.34        2.94      2.79 o 
   1   1   4      556.89      641.29     30.45 o 
   2   1   4      433.30      427.01     18.85 o 
   3   1   4      858.87      877.39     33.92 o 
   4   1   4      385.71      381.62     15.80 o 
   5   1   4      119.12      117.14      9.72 o 
   6   1   4        6.75        6.58      3.56 o 
   7   1   4       16.84        8.84      4.79 o 
   8   1   4        7.37        2.09      6.64 o 
   9   1   4        1.20       -4.56      6.56 o 
  10   1   4        0.60        3.37      7.04 o 
  11   1   4       23.26       15.21      9.97 o 
  12   1   4        2.73        4.34      9.57 o 
 -13   2   4        5.73       -0.63     10.81 o 
 -12   2   4       31.18       20.82      8.54 o 
 -11   2   4        1.54       -3.10      6.89 o 
 -10   2   4        0.80        8.73      6.43 o 
  -9   2   4        0.99       10.31     10.46 o 
  -8   2   4      874.49      854.81     43.34 o 
  -7   2   4        0.98        3.89      4.61 o 
  -6   2   4       94.32       93.00     10.20 o 
  -5   2   4        2.13       -0.34      3.92 o 
  -4   2   4      230.44      199.23     14.10 o 
  -3   2   4        2.38        5.58      4.56 o 
  -2   2   4       51.30       51.43      5.25 o 
  -1   2   4       22.49       23.28      3.48 o 
   0   2   4        4.14       -1.29      2.25 o 
   1   2   4        0.06       -0.31      2.12 o 
   2   2   4      102.97      115.99      7.71 o 
   3   2   4      433.67      497.04     21.98 o 
   4   2   4      120.24      137.69      7.87 o 
   5   2   4       77.01       64.32      7.15 o 
   6   2   4        0.48        1.52      3.56 o 
   7   2   4        0.38        3.45      3.86 o 
   8   2   4        0.04       -6.65      4.44 o 
   9   2   4        5.80       22.35      8.60 o 
  10   2   4       51.03       78.42     13.86 o 
  11   2   4       13.18       11.54      9.68 o 
  12   2   4        1.51        8.05     12.82 o 
 -12   3   4        2.13        3.39      7.71 o 
 -11   3   4       13.93       18.25     10.36 o 
 -10   3   4        0.00        3.95      6.26 o 
  -9   3   4       79.22       86.03      9.97 o 
  -8   3   4       31.14       22.05      7.15 o 
  -7   3   4        0.42        2.20      4.61 o 
  -6   3   4       16.63       14.20      5.58 o 
  -5   3   4       12.19       15.66      4.61 o 
  -4   3   4       21.52       16.42      4.45 o 
  -3   3   4        2.68        3.32      4.44 o 
  -2   3   4      294.61      295.40     13.85 o 
  -1   3   4        0.24        0.92      2.19 o 
   0   3   4       13.16       12.60      3.04 o 
   1   3   4      220.73      212.69     10.32 o 
   2   3   4      205.62      208.11     11.53 o 
   3   3   4        0.12       -1.23      2.46 o 
   4   3   4       35.27       45.88      6.25 o 
   5   3   4      118.02      116.18     11.34 o 
   6   3   4       37.43       50.10      6.49 o 
   7   3   4      141.86      138.98     13.73 o 
   8   3   4        0.00        7.42      5.07 o 
   9   3   4      231.90      187.95     19.28 o 
  10   3   4       11.27       19.37      9.26 o 
  11   3   4       16.46       19.37     10.47 o 
  12   3   4       16.93       13.53     11.11 o 
 -12   4   4       14.50       12.00     11.82 o 
 -11   4   4        8.33       -0.80      7.29 o 
 -10   4   4        4.76        3.36      6.35 o 
  -9   4   4        4.59        3.56      5.58 o 
  -8   4   4        8.49       11.55      6.00 o 
  -7   4   4      179.76      161.56     17.18 o 
  -6   4   4        7.56        9.27      5.37 o 
  -5   4   4       58.26       75.62      7.93 o 
  -4   4   4       14.72       19.17      4.79 o 
  -3   4   4       11.21        8.30      4.69 o 
  -2   4   4       61.14       65.06      4.74 o 
  -1   4   4      281.51      280.68     13.16 o 
   0   4   4      348.35      331.05     16.61 o 
   1   4   4       17.44       15.23      2.66 o 
   2   4   4      285.79      282.71     14.67 o 
   3   4   4        9.75       11.93      4.17 o 
   4   4   4       99.17      107.76      9.30 o 
   5   4   4       13.71       13.58      4.17 o 
   6   4   4      647.09      688.94     36.65 o 
   7   4   4       30.68       19.78      5.26 o 
   8   4   4       21.64       28.11      5.82 o 
   9   4   4        0.91        6.85      6.01 o 
  10   4   4      111.48      125.99     16.68 o 
  11   4   4        1.12        0.00      8.86 o 
  12   4   4        0.06       11.85     10.45 o 
 -12   5   4        0.14       13.93      9.61 o 
 -11   5   4        0.86       11.83      7.72 o 
 -10   5   4        7.11        1.68     11.59 o 
  -9   5   4        4.80        1.64      6.64 o 
  -8   5   4        8.80        2.65      5.43 o 
  -7   5   4        7.17       11.07      6.50 o 
  -6   5   4      200.74      206.09     13.99 o 
  -5   5   4        2.02        7.26      4.60 o 
  -4   5   4       30.08       45.10      6.09 o 
  -3   5   4       65.48       70.68      9.61 o 
  -2   5   4     1113.73     1107.16     46.64 o 
  -1   5   4      205.56      214.14     10.57 o 
   0   5   4        3.82        6.26      2.41 o 
   1   5   4      356.85      376.75     16.83 o 
   2   5   4      317.11      299.43     15.37 o 
   3   5   4       20.46       20.45      4.46 o 
   4   5   4      306.50      294.01     18.68 o 
   5   5   4      989.59     1006.33     55.12 o 
   6   5   4      209.01      217.89     13.64 o 
   7   5   4      125.27      125.90      9.91 o 
   8   5   4        2.69        1.45      5.02 o 
   9   5   4       86.74       78.51     10.37 o 
  10   5   4       25.61       24.00      7.67 o 
  11   5   4        2.31       -4.54      8.83 o 
  12   5   4        0.10       -7.65      8.20 o 
 -12   6   4        0.57       13.64     10.21 o 
 -11   6   4        6.19       14.81     10.74 o 
 -10   6   4        4.02       -0.09      6.15 o 
  -9   6   4        1.71       -2.10      5.54 o 
  -8   6   4       26.91       31.36      6.83 o 
  -7   6   4       17.44       10.27      6.65 o 
  -6   6   4        5.32       -1.36      5.59 o 
  -5   6   4       17.71       16.94      4.74 o 
  -4   6   4      162.55      156.48     11.12 o 
  -3   6   4      376.74      377.32     20.28 o 
  -2   6   4      825.73      809.57     39.82 o 
  -1   6   4      884.35      943.21     44.19 o 
   0   6   4      162.55      173.36     10.29 o 
   1   6   4        4.84        3.92      2.22 o 
   2   6   4      174.14      180.76     13.05 o 
   3   6   4       69.31       63.31      7.19 o 
   4   6   4        4.21        0.78      4.38 o 
   5   6   4       32.97       29.23      6.40 o 
   6   6   4       41.15       38.76      6.76 o 
   7   6   4        8.22        4.86      4.85 o 
   8   6   4      108.00      109.51     11.14 o 
   9   6   4       24.70       14.15      5.80 o 
  10   6   4       11.75        2.88      6.32 o 
  11   6   4        0.00       -2.33      8.43 o 
 -12   7   4        0.48        8.98     10.27 o 
 -11   7   4        0.40       -6.70      8.00 o 
 -10   7   4       10.57       19.44      8.88 o 
  -9   7   4        1.79        1.50      6.58 o 
  -8   7   4        0.04        0.32      5.37 o 
  -7   7   4       64.37       66.82      8.56 o 
  -6   7   4       80.54       74.96      8.44 o 
  -5   7   4       17.30       20.08      8.39 o 
  -4   7   4       80.73       94.04     12.91 o 
  -3   7   4      264.32      291.86     16.83 o 
  -2   7   4      317.89      356.29     21.89 o 
  -1   7   4       79.39      100.10      9.92 o 
   0   7   4       48.42       56.15      7.04 o 
   1   7   4      120.21      139.00     11.01 o 
   2   7   4        0.01        3.66      3.84 o 
   3   7   4       92.69      106.48      9.81 o 
   4   7   4       92.04       87.46      8.84 o 
   5   7   4      382.07      382.59     23.82 o 
   6   7   4      330.70      313.93     26.31 o 
   7   7   4       11.78       13.35      5.17 o 
   8   7   4       24.79       13.86      5.45 o 
   9   7   4        1.33       10.05      6.33 o 
  10   7   4        2.21       -2.81      6.20 o 
  11   7   4        0.91        3.92      7.17 o 
 -11   8   4        0.43        0.65      9.86 o 
 -10   8   4        0.20       -6.43      6.98 o 
  -9   8   4        0.07        4.35     11.23 o 
  -8   8   4        0.52       -1.13      6.81 o 
  -7   8   4        2.61       -1.44      5.27 o 
  -6   8   4       11.46       11.76      5.25 o 
  -5   8   4       14.74       12.12      5.00 o 
  -4   8   4      121.82      124.91      9.98 o 
  -3   8   4      158.31      158.17     12.46 o 
  -2   8   4       62.49       68.80      6.77 o 
  -1   8   4       20.63       30.01      4.60 o 
   0   8   4       17.66       19.76      3.27 o 
   1   8   4      216.24      222.03     21.85 o 
   2   8   4      472.80      464.46     27.71 o 
   3   8   4        1.74        0.13      4.19 o 
   4   8   4      382.85      365.48     22.96 o 
   5   8   4       33.51       45.85      7.40 o 
   6   8   4       35.61       45.25      7.78 o 
   7   8   4      226.80      246.22     41.92 o 
   8   8   4       90.17       86.73     10.24 o 
   9   8   4       27.87       21.72      6.71 o 
  10   8   4        0.18       12.01      6.62 o 
  11   8   4        0.01       15.75      9.24 o 
 -11   9   4       11.19        9.28     10.22 o 
 -10   9   4       13.94        3.99      8.28 o 
  -9   9   4        0.90       -2.65      7.11 o 
  -8   9   4        1.35       -7.06      6.68 o 
  -7   9   4        2.12       -1.85      5.47 o 
  -6   9   4        2.84        2.30      5.50 o 
  -5   9   4        0.34       -3.54      4.42 o 
  -4   9   4        0.17       -2.15      4.63 o 
  -3   9   4        9.23        8.45      6.17 o 
  -2   9   4       10.50        0.45      4.36 o 
  -1   9   4        3.10        0.05      3.62 o 
   0   9   4        0.28        1.91      4.06 o 
   1   9   4       73.52       74.89     14.16 o 
   2   9   4       90.20       98.43      9.81 o 
   3   9   4        5.16        7.25      4.77 o 
   4   9   4       26.16       26.28      6.60 o 
   5   9   4      156.85      168.29     14.18 o 
   6   9   4      194.24      169.63     19.50 o 
   7   9   4       19.58       14.49      6.54 o 
   8   9   4        4.35       -0.19      5.03 o 
   9   9   4       14.76       15.43      6.71 o 
  10   9   4        6.24       -1.24      5.72 o 
 -10  10   4       36.31       37.79     13.09 o 
  -9  10   4        0.09       -4.81      7.23 o 
  -8  10   4       32.62       21.66      8.54 o 
  -7  10   4        9.99        3.85      6.07 o 
  -6  10   4       21.68       17.35      5.88 o 
  -5  10   4        1.91       -0.92      5.45 o 
  -4  10   4       60.99       69.23      8.88 o 
  -3  10   4       20.24       29.96      5.77 o 
  -2  10   4       11.25       15.70      4.96 o 
  -1  10   4        0.59        0.71      4.84 o 
   0  10   4        1.16       -0.36     11.96 o 
   1  10   4       12.37       15.70      7.58 o 
   2  10   4       26.82       26.20      6.27 o 
   3  10   4        0.03       -1.19      5.65 o 
   4  10   4       15.94       15.33      5.95 o 
   5  10   4       40.32       25.38      6.99 o 
   6  10   4        5.30       -0.16      5.54 o 
   7  10   4        0.23       -1.35      5.57 o 
   8  10   4       28.16       10.03      6.68 o 
   9  10   4       15.85        8.12      6.31 o 
  10  10   4        0.61       -0.28      7.73 o 
 -10  11   4        4.80        1.01      9.98 o 
  -9  11   4       51.05       46.93     10.82 o 
  -8  11   4        6.92       12.43      8.47 o 
  -7  11   4      295.24      336.51     29.60 o 
  -6  11   4        6.54       17.39      8.66 o 
  -5  11   4      105.78       98.35     14.00 o 
  -4  11   4       47.24       61.19      7.89 o 
  -3  11   4        0.00       -6.39      4.26 o 
  -2  11   4        0.14        0.24      4.22 o 
  -1  11   4       17.76       22.55      9.72 o 
   0  11   4        4.47       14.45      8.60 o 
   1  11   4       68.92       60.71     14.69 o 
   2  11   4        5.51        3.08      4.90 o 
   3  11   4        0.45        5.12      5.17 o 
   4  11   4      120.10       98.85     11.01 o 
   5  11   4        8.34        8.61      5.85 o 
   6  11   4        2.67        7.50      6.10 o 
   7  11   4        8.06       17.96      7.19 o 
   8  11   4        7.04        9.46      7.09 o 
   9  11   4        4.55        6.14      7.52 o 
  -9  12   4       10.53        8.58     10.67 o 
  -8  12   4       40.27       69.62     13.86 o 
  -7  12   4       65.33       84.80     33.89 o 
  -6  12   4        5.34        2.00      6.73 o 
  -5  12   4       28.75       39.58      7.37 o 
  -4  12   4        5.73        4.30      5.54 o 
  -3  12   4       21.99       22.79      6.04 o 
  -2  12   4      156.41      169.20     19.69 o 
  -1  12   4        0.81       -3.83      8.19 o 
   0  12   4       24.60       15.59     16.52 o 
   1  12   4       11.49       10.01     11.11 o 
   2  12   4       16.14       16.61      6.42 o 
   3  12   4        0.46        0.65      5.80 o 
   4  12   4        0.82       -4.13      5.03 o 
   5  12   4       54.90       54.76     15.83 o 
   6  12   4        3.55       -0.29      6.40 o 
   7  12   4       12.09       -1.37      7.84 o 
   8  12   4        0.42        3.66      7.31 o 
   9  12   4        6.89        5.50      7.40 o 
  -9  13   4        2.72        1.74      9.81 o 
  -8  13   4        6.37       -2.52      8.83 o 
  -7  13   4       31.96       45.61      9.74 o 
  -6  13   4       39.27       43.76     13.99 o 
  -5  13   4       25.86       28.94     16.81 o 
  -4  13   4       72.62       83.34      9.92 o 
  -3  13   4      105.13      100.94     11.79 o 
  -2  13   4       21.26       25.33     15.38 o 
  -1  13   4      173.08      185.65     21.74 o 
   0  13   4        0.87       -9.74      7.85 o 
   1  13   4        0.04       -5.11      8.19 o 
   2  13   4        0.43       -3.99      7.38 o 
   3  13   4        0.37        1.49      6.25 o 
   4  13   4       43.55       32.37      8.08 o 
   5  13   4        0.09       -5.41      6.07 o 
   6  13   4        0.82        0.60      6.40 o 
   7  13   4        3.19       11.05      7.85 o 
   8  13   4        6.47       13.45      8.25 o 
  -8  14   4        2.33       -3.67      9.46 o 
  -7  14   4        7.46       18.08      9.23 o 
  -6  14   4       68.29       75.12     11.86 o 
  -5  14   4       20.94       14.44      7.46 o 
  -4  14   4        7.24       -1.37      6.65 o 
  -3  14   4        4.18       10.94      9.97 o 
  -2  14   4        6.19        5.99     13.10 o 
  -1  14   4       25.10       24.14     10.45 o 
   0  14   4       72.10       66.89     14.48 o 
   1  14   4        1.32      -12.38      8.25 o 
   2  14   4       54.04       45.61     11.84 o 
   3  14   4        0.04       -1.83      8.32 o 
   4  14   4       10.52       11.28     11.39 o 
   5  14   4        4.28        2.84      7.02 o 
   6  14   4        0.16       -3.64      7.04 o 
   7  14   4        3.94        7.46      7.40 o 
  -7  15   4        1.72        5.13     10.47 o 
  -6  15   4       10.99       15.45      7.81 o 
  -5  15   4        0.31        0.00      9.16 o 
  -4  15   4        9.22        2.28     14.24 o 
  -3  15   4        1.50       -0.36      9.72 o 
  -2  15   4        0.41      -10.79      9.46 o 
  -1  15   4       23.85       21.42     23.64 o 
   0  15   4        4.49        5.62     10.54 o 
   1  15   4        1.91       -1.41     10.82 o 
   2  15   4        0.94      -10.46      9.16 o 
   3  15   4        4.14        3.91      9.81 o 
   4  15   4        1.94        2.85      9.00 o 
   5  15   4        0.00       -8.01      7.61 o 
   6  15   4        0.41       -4.30      7.22 o 
  -5  16   4        2.28        9.11     15.38 o 
  -4  16   4        0.01        2.85     14.81 o 
  -3  16   4        2.09      -12.53     13.10 o 
  -2  16   4        0.68       -7.79     10.12 o 
  -1  16   4        0.21       -2.51     10.79 o 
   0  16   4        2.38       11.10     11.09 o 
   1  16   4        4.03       13.65     10.85 o 
   2  16   4        4.01       -5.61     10.53 o 
   3  16   4        0.89       -4.27     10.07 o 
   4  16   4       15.70       18.66     11.88 o 
   5  16   4        0.25       -5.20      9.46 o 
  -3  17   4        0.79       -3.42     16.52 o 
  -2  17   4        2.59        9.11     14.81 o 
  -1  17   4       14.01       -4.54     10.52 o 
   0  17   4       16.54       29.18     14.08 o 
   1  17   4        0.31        4.79     15.38 o 
   2  17   4       14.17       -3.63     10.94 o 
   3  17   4       44.87       51.88     14.10 o 
 -12   1   5        6.33        0.62     10.94 o 
 -11   1   5      218.82      206.49     19.50 o 
 -10   1   5       39.87       17.66     11.68 o 
  -9   1   5        2.64       -3.95      5.93 o 
  -8   1   5        6.53        9.60      7.73 o 
  -7   1   5      256.94      239.15     16.39 o 
  -6   1   5       36.46       24.79      7.07 o 
  -5   1   5        1.04        3.85      4.58 o 
  -4   1   5       37.94       44.85      6.38 o 
  -3   1   5      331.99      321.35     21.01 o 
  -2   1   5        0.01        2.05      4.19 o 
  -1   1   5       88.59       99.22      7.94 o 
   0   1   5     2537.46     2754.27    127.92 o 
   1   1   5      420.25      452.95     22.70 o 
   2   1   5       96.54      107.12      6.68 o 
   3   1   5      264.50      274.44     12.07 o 
   4   1   5       99.78      116.96      9.72 o 
   5   1   5        3.00        2.85      4.13 o 
   6   1   5        0.65       -2.16      4.33 o 
   7   1   5       50.64       20.98     12.25 o 
   8   1   5       39.08       60.67     25.92 o 
   9   1   5        6.51       11.14      8.60 o 
  10   1   5       18.26       24.39     16.24 o 
  11   1   5        0.70        8.93      9.81 o 
 -12   2   5       20.77       22.39      9.77 o 
 -11   2   5        0.35       10.37      8.03 o 
 -10   2   5       14.38       21.97      7.72 o 
  -9   2   5       32.52       28.85      7.70 o 
  -8   2   5       47.46       43.46      7.85 o 
  -7   2   5      160.91      187.35     32.75 o 
  -6   2   5       42.95       59.11      7.67 o 
  -5   2   5       12.05       31.08      6.46 o 
  -4   2   5        0.00       -2.44      3.62 o 
  -3   2   5       32.74       29.32      5.16 o 
  -2   2   5      129.27      144.77     12.05 o 
  -1   2   5        0.51       -1.28      2.58 o 
   0   2   5      483.24      452.65     20.46 o 
   1   2   5      405.09      421.78     21.19 o 
   2   2   5      283.83      311.75     16.51 o 
   3   2   5       85.65       90.31     11.18 o 
   4   2   5        1.15       -2.78      3.18 o 
   5   2   5        5.76        2.53      3.65 o 
   6   2   5        7.35        1.27      4.66 o 
   7   2   5        2.37        4.01      5.31 o 
   8   2   5       49.26       41.66     10.45 o 
   9   2   5       30.76       29.40     12.25 o 
  10   2   5        9.49       16.04      9.16 o 
  11   2   5        5.62        1.54      9.24 o 
 -12   3   5        0.30        4.38      8.57 o 
 -11   3   5       43.59       28.02      9.20 o 
 -10   3   5       65.17       62.14      9.79 o 
  -9   3   5        0.39        3.51      6.16 o 
  -8   3   5       14.59        6.39      6.00 o 
  -7   3   5        1.30       -0.99      4.88 o 
  -6   3   5        0.11        1.66      5.51 o 
  -5   3   5       15.19       14.30      4.95 o 
  -4   3   5        0.63       -2.12      3.76 o 
  -3   3   5       61.92       77.10      7.51 o 
  -2   3   5       54.12       48.32      4.68 o 
  -1   3   5        0.16       -1.25      2.61 o 
   0   3   5       75.63       71.65      6.28 o 
   1   3   5        0.03       -0.84      2.38 o 
   2   3   5       62.61       64.46     11.78 o 
   3   3   5        0.29       -1.76      3.50 o 
   4   3   5       89.22      101.82      9.31 o 
   5   3   5       57.23       63.09      7.36 o 
   6   3   5        0.04       -3.18      3.75 o 
   7   3   5      289.15      294.38     46.96 o 
   8   3   5        2.06       -2.63      7.38 o 
   9   3   5        0.04       -4.56      7.65 o 
  10   3   5       11.33       15.43      9.41 o 
  11   3   5        4.07        3.01     16.81 o 
 -12   4   5        3.07        1.77      8.26 o 
 -11   4   5        6.49        6.33      7.98 o 
 -10   4   5        2.49        1.74      6.57 o 
  -9   4   5       37.80       65.99      9.46 o 
  -8   4   5        1.73       14.98      6.22 o 
  -7   4   5       41.23       23.82     12.74 o 
  -6   4   5        2.76        4.15      6.66 o 
  -5   4   5      150.33      151.54     11.51 o 
  -4   4   5        0.94        8.61      6.66 o 
  -3   4   5       75.30       70.56      8.96 o 
  -2   4   5       67.02       66.91      7.40 o 
  -1   4   5      158.80      153.22      8.65 o 
   0   4   5      369.80      374.67     18.92 o 
   1   4   5      403.04      405.16     18.16 o 
   2   4   5       37.13       45.68      6.36 o 
   3   4   5      270.78      261.15     17.29 o 
   4   4   5      416.64      429.19     25.74 o 
   5   4   5        5.16       10.84      6.31 o 
   6   4   5     1042.62     1077.41     51.57 o 
   7   4   5       30.64       37.57     12.35 o 
   8   4   5       65.34       72.27      9.95 o 
   9   4   5        4.18        5.68      8.34 o 
  10   4   5        2.30       -8.40      8.03 o 
  11   4   5        5.71       11.62     10.27 o 
 -12   5   5        8.58       17.73     10.56 o 
 -11   5   5        2.00        0.66      7.66 o 
 -10   5   5        2.40       -8.20      6.56 o 
  -9   5   5        0.23       -0.70      6.41 o 
  -8   5   5       34.72       46.77      8.31 o 
  -7   5   5        0.47       -6.07      5.70 o 
  -6   5   5       97.65      113.57     10.42 o 
  -5   5   5      161.26      143.47     11.39 o 
  -4   5   5      224.16      223.93     14.54 o 
  -3   5   5        1.91       -4.24      4.61 o 
  -2   5   5       37.53       40.96      5.72 o 
  -1   5   5       49.76       59.08      5.01 o 
   0   5   5       48.62       44.53      4.21 o 
   1   5   5      214.95      204.17     11.89 o 
   2   5   5       36.17       47.03      6.68 o 
   3   5   5      380.39      364.85     22.39 o 
   4   5   5       21.31       20.03      5.46 o 
   5   5   5        1.03       -1.17      4.35 o 
   6   5   5       50.81       58.60      8.06 o 
   7   5   5      411.83      402.38     22.27 o 
   8   5   5        8.53       15.03      6.86 o 
   9   5   5        2.48        8.16      6.84 o 
  10   5   5        0.05       14.25      8.83 o 
  11   5   5        1.89        3.34     11.68 o 
 -11   6   5        2.25        0.81      7.32 o 
 -10   6   5        3.01       11.87      7.35 o 
  -9   6   5       13.56        2.10      6.62 o 
  -8   6   5        5.23        5.84      5.98 o 
  -7   6   5        0.18       -0.73      6.28 o 
  -6   6   5       83.00      102.44     10.94 o 
  -5   6   5      511.12      520.49     32.00 o 
  -4   6   5        1.77        0.95      4.30 o 
  -3   6   5       22.95       22.50      6.08 o 
  -2   6   5       18.77       20.09      4.59 o 
  -1   6   5       48.22       50.94      6.49 o 
   0   6   5        1.44        1.46      4.07 o 
   1   6   5       40.14       49.43      8.56 o 
   2   6   5      946.27      963.49     62.75 o 
   3   6   5       34.52       34.36      6.36 o 
   4   6   5       64.74       52.97      7.55 o 
   5   6   5        0.16       -3.62      4.46 o 
   6   6   5      188.35      185.11     14.63 o 
   7   6   5        0.02        4.88      5.03 o 
   8   6   5        2.14       -1.35      5.10 o 
   9   6   5        6.63       10.13      7.22 o 
  10   6   5        1.88        1.36      8.83 o 
  11   6   5        0.04      -12.28      8.60 o 
 -11   7   5        0.70       12.68      8.89 o 
 -10   7   5        0.21       -4.42      6.98 o 
  -9   7   5        0.04       -7.53      6.60 o 
  -8   7   5        0.91       -1.61      6.41 o 
  -7   7   5       12.57        8.70      6.14 o 
  -6   7   5       44.06       31.98      7.92 o 
  -5   7   5       41.86       37.54      9.62 o 
  -4   7   5       23.05       19.29      5.73 o 
  -3   7   5       95.39      105.75     21.98 o 
  -2   7   5       25.57       18.19      6.32 o 
  -1   7   5       17.45       22.76      4.93 o 
   0   7   5       20.30       27.76      5.20 o 
   1   7   5      113.59      118.28     10.56 o 
   2   7   5      325.93      336.32     21.65 o 
   3   7   5       19.91       24.70      6.28 o 
   4   7   5      292.28      298.82     34.57 o 
   5   7   5      400.77      390.69     24.77 o 
   6   7   5        0.11       10.63      5.92 o 
   7   7   5        9.75       11.32      5.45 o 
   8   7   5        4.38        0.57      5.56 o 
   9   7   5        5.80        8.87     11.07 o 
  10   7   5        0.47        4.00      9.13 o 
 -11   8   5        0.15       -1.11      8.68 o 
 -10   8   5        1.31       -3.67      8.72 o 
  -9   8   5        6.43        5.35      7.32 o 
  -8   8   5        0.39       -5.31      6.73 o 
  -7   8   5        3.72        1.80      5.92 o 
  -6   8   5      117.50      124.16     11.40 o 
  -5   8   5       10.32       10.31      5.44 o 
  -4   8   5        0.01       -0.30      4.51 o 
  -3   8   5      116.27      113.16     10.81 o 
  -2   8   5       23.41       17.75      4.99 o 
  -1   8   5      170.54      176.10     11.88 o 
   0   8   5       31.34       48.25     13.96 o 
   1   8   5      178.55      173.63     13.43 o 
   2   8   5      568.76      569.46     33.64 o 
   3   8   5      607.69      638.86     37.34 o 
   4   8   5       73.32       74.93      9.38 o 
   5   8   5       22.50       29.33      9.33 o 
   6   8   5        4.43       -0.73      5.34 o 
   7   8   5       12.96       11.79      6.35 o 
   8   8   5        1.59        0.30      5.33 o 
   9   8   5        0.24       -4.53      5.85 o 
  10   8   5        0.00       11.26      7.84 o 
 -10   9   5        5.83        2.08      8.79 o 
  -9   9   5        2.29        2.62      7.16 o 
  -8   9   5        1.13       -5.38      7.27 o 
  -7   9   5        8.50        5.30      6.28 o 
  -6   9   5       29.43       55.27      8.63 o 
  -5   9   5       28.12       24.76      7.41 o 
  -4   9   5       11.47        5.03      7.50 o 
  -3   9   5        0.42       -5.35      4.66 o 
  -2   9   5      155.61      171.93     12.07 o 
  -1   9   5       66.08       87.72     21.08 o 
   0   9   5      128.71      117.76     15.82 o 
   1   9   5        8.43        1.19      6.32 o 
   2   9   5        3.89        0.62      4.88 o 
   3   9   5      117.61      124.33     23.13 o 
   4   9   5      168.15      155.35     28.16 o 
   5   9   5      205.55      214.57     25.29 o 
   6   9   5      120.88       90.68     10.80 o 
   7   9   5        8.58        2.68      6.23 o 
   8   9   5        7.08       13.57      6.63 o 
   9   9   5        0.07       -4.77      6.10 o 
  10   9   5        1.03        5.40      7.88 o 
 -10  10   5       15.20        7.90     13.85 o 
  -9  10   5       10.18        4.74      9.58 o 
  -8  10   5        0.65       -7.95      5.91 o 
  -7  10   5        0.24        1.81      9.43 o 
  -6  10   5        5.56        8.35      5.80 o 
  -5  10   5        2.09        1.27      5.67 o 
  -4  10   5        2.98       -2.83      7.39 o 
  -3  10   5        7.23        8.80      5.06 o 
  -2  10   5        1.59        7.81      8.43 o 
  -1  10   5       13.40       13.96      9.26 o 
   0  10   5       12.44       15.67     18.80 o 
   1  10   5        3.13       -3.79      7.04 o 
   2  10   5        6.40        6.25      5.81 o 
   3  10   5        0.51        4.62      5.53 o 
   4  10   5       12.18       25.76      8.03 o 
   5  10   5       57.69       65.97      9.54 o 
   6  10   5       34.24       31.55     10.42 o 
   7  10   5       17.93       13.03      7.31 o 
   8  10   5        0.43        3.12      6.09 o 
   9  10   5        0.12       -1.42      6.47 o 
  -9  11   5        0.47       -2.61      9.13 o 
  -8  11   5        0.09        2.29      7.86 o 
  -7  11   5        2.35       16.28      7.49 o 
  -6  11   5       20.69       39.14      9.14 o 
  -5  11   5       66.16       69.42     15.73 o 
  -4  11   5        1.00       -1.63      6.60 o 
  -3  11   5        0.11       -0.46      5.03 o 
  -2  11   5        4.65        6.39      9.06 o 
  -1  11   5       10.28       15.81     19.37 o 
   0  11   5       47.19       60.47     13.27 o 
   1  11   5        0.25       -2.89      7.79 o 
   2  11   5      115.61       93.60     26.77 o 
   3  11   5       41.14       37.99      8.28 o 
   4  11   5      121.40       95.21     11.83 o 
   5  11   5        3.17        4.33      6.02 o 
   6  11   5        0.02        4.21      6.79 o 
   7  11   5        3.59        0.29      6.25 o 
   8  11   5        2.40       -2.78      7.14 o 
   9  11   5       13.83       23.12      8.11 o 
  -9  12   5        3.60       16.19     11.03 o 
  -8  12   5        0.51        7.60     10.67 o 
  -7  12   5       24.89       19.45     16.81 o 
  -6  12   5       75.67       75.30     10.03 o 
  -5  12   5        8.49        6.16     11.38 o 
  -4  12   5       29.78       20.06      6.72 o 
  -3  12   5        7.26       14.29      9.81 o 
  -2  12   5        0.79       10.15      9.44 o 
  -1  12   5        3.70        7.11      9.24 o 
   0  12   5        0.03        7.20      8.75 o 
   1  12   5      211.85      253.96     33.04 o 
   2  12   5        4.33       10.25      9.26 o 
   3  12   5        1.39        4.84      6.38 o 
   4  12   5        1.75       -2.19      6.74 o 
   5  12   5        0.00       -2.24      6.28 o 
   6  12   5        9.37       11.10      7.51 o 
   7  12   5       27.71       43.50     10.92 o 
   8  12   5        9.77        6.49      8.12 o 
  -8  13   5       18.01       15.49     35.89 o 
  -7  13   5        2.36        4.85      7.91 o 
  -6  13   5        1.26       13.43      8.94 o 
  -5  13   5       21.05       26.09      7.44 o 
  -4  13   5        1.68       13.91      9.97 o 
  -3  13   5       55.60       31.22     15.38 o 
  -2  13   5        2.90       24.53     11.68 o 
  -1  13   5       52.48       26.18     20.51 o 
   0  13   5        3.26        1.73      9.06 o 
   1  13   5        1.39       10.62     10.05 o 
   2  13   5       41.74       11.09     14.81 o 
   3  13   5        0.37       17.92     16.24 o 
   4  13   5        0.23        2.23      6.95 o 
   5  13   5        1.45       17.20     11.31 o 
   6  13   5        3.73        2.04      7.09 o 
   7  13   5        5.87       -6.23      8.33 o 
  -7  14   5       31.24       37.67     10.70 o 
  -6  14   5        8.93       10.17      8.51 o 
  -5  14   5       18.71       15.38     17.66 o 
  -4  14   5       14.70       28.32     12.47 o 
  -3  14   5        1.76       -1.96      9.41 o 
  -2  14   5        0.29       -7.41      9.46 o 
  -1  14   5        3.30       14.04     11.47 o 
   0  14   5       29.63       30.65     12.87 o 
   1  14   5        2.85        2.34      9.16 o 
   2  14   5        1.67        6.70      9.81 o 
   3  14   5        0.07        3.03      9.86 o 
   4  14   5        3.36        4.27     10.88 o 
   5  14   5        7.80       11.21      8.01 o 
   6  14   5        4.30        6.99      8.09 o 
  -6  15   5        6.86       19.96     11.66 o 
  -5  15   5        0.31       -2.85     16.52 o 
  -4  15   5        4.32        8.37     11.63 o 
  -3  15   5        0.03        6.49     11.09 o 
  -2  15   5        0.47       12.67     11.66 o 
  -1  15   5        2.61        9.06     11.66 o 
   0  15   5        6.25        4.26     11.22 o 
   1  15   5       26.78       12.72     11.84 o 
   2  15   5        0.00      -10.42      9.57 o 
   3  15   5       15.86        7.00     11.03 o 
   4  15   5        0.98        0.89      9.64 o 
   5  15   5        3.84        3.06     16.52 o 
  -4  16   5        0.00        2.85     17.66 o 
  -3  16   5        0.56        7.96     11.35 o 
  -2  16   5        1.06       -5.25     11.35 o 
  -1  16   5        6.36        5.49     12.82 o 
   0  16   5        4.90        8.97     11.76 o 
   1  16   5        3.84       11.06     11.50 o 
   2  16   5        0.00      -14.16      9.44 o 
   3  16   5        1.87        8.76     10.79 o 
 -12   0   6        3.80       -7.90     12.00 o 
 -11   0   6        5.19       13.27     12.57 o 
 -10   0   6      130.37      115.06     37.88 o 
  -9   0   6        1.03       13.42     10.45 o 
  -8   0   6        0.56        7.57      8.25 o 
  -7   0   6       23.37       10.82      8.46 o 
  -6   0   6      102.13      111.35     15.31 o 
  -5   0   6       72.71       67.54     11.88 o 
  -4   0   6        1.19       -6.27      7.41 o 
  -3   0   6     1655.37     1780.28    120.41 o 
  -2   0   6      338.03      419.22     32.02 o 
  -1   0   6      353.24      416.81     31.62 o 
   0   0   6      685.30      675.62     48.13 o 
   1   0   6      145.97      153.05     15.07 o 
   2   0   6       81.21       86.02      8.50 o 
   3   0   6        0.82        8.29      7.98 o 
   4   0   6       42.45       45.00      8.86 o 
   5   0   6      230.85      275.15     34.18 o 
   6   0   6       19.25        6.27     10.82 o 
   7   0   6        4.86       -3.99     10.82 o 
   8   0   6       80.86       86.02     19.94 o 
   9   0   6        0.87       18.80     13.67 o 
  10   0   6       19.00       15.38     14.81 o 
  11   0   6        4.00       -1.14     13.67 o 
 -12   1   6        6.99       13.78      9.37 o 
 -11   1   6        2.95        8.31      8.79 o 
 -10   1   6       30.99       28.14      8.65 o 
  -9   1   6        0.12        0.96      6.45 o 
  -8   1   6        0.46        1.64      5.96 o 
  -7   1   6        1.81        6.68      5.78 o 
  -6   1   6        4.32        1.86      5.09 o 
  -5   1   6       11.88        5.04      5.67 o 
  -4   1   6       93.06       95.57      9.32 o 
  -3   1   6      100.98      104.88     11.03 o 
  -2   1   6      183.36      195.14     19.65 o 
  -1   1   6       34.84       45.02      8.14 o 
   0   1   6      195.62      191.41     19.31 o 
   1   1   6       65.52       74.54      6.91 o 
   2   1   6        0.21       -3.75      3.19 o 
   3   1   6        5.09        3.03      3.38 o 
   4   1   6       47.16       45.18      7.45 o 
   5   1   6       30.62       25.82      6.76 o 
   6   1   6       74.77       73.47     13.09 o 
   7   1   6       12.66       16.48      9.06 o 
   8   1   6       45.67       37.03     10.47 o 
   9   1   6       25.88       24.76      9.81 o 
  10   1   6        1.25       13.35     10.05 o 
  11   1   6        6.30       10.70     16.52 o 
 -12   2   6        0.25        9.91      8.78 o 
 -11   2   6        4.71       -1.54      7.82 o 
 -10   2   6       82.17       72.32     11.06 o 
  -9   2   6        2.45       -1.17      6.14 o 
  -8   2   6        0.00       -7.02      5.77 o 
  -7   2   6       13.75       21.12      8.30 o 
  -6   2   6       46.47       54.91     11.51 o 
  -5   2   6       14.78        9.54      7.24 o 
  -4   2   6        8.77       11.20      6.00 o 
  -3   2   6       46.00       64.37      8.22 o 
  -2   2   6       81.26       71.62      9.30 o 
  -1   2   6       31.15       25.56      5.03 o 
   0   2   6       94.70       97.66      7.15 o 
   1   2   6       81.30      100.04      7.78 o 
   2   2   6       92.26       94.91      7.82 o 
   3   2   6       97.32      120.30     11.79 o 
   4   2   6       52.69       65.43      6.98 o 
   5   2   6        4.98        1.57      5.21 o 
   6   2   6       31.59       29.56      7.20 o 
   7   2   6      137.97      153.11     18.07 o 
   8   2   6       56.48       52.02     11.66 o 
   9   2   6       52.98       42.12     23.36 o 
  10   2   6       11.23        8.40     10.27 o 
  11   2   6        3.95       11.75     10.85 o 
 -11   3   6       21.17       26.29     10.25 o 
 -10   3   6        6.41        1.63      6.84 o 
  -9   3   6        9.62       10.32      7.11 o 
  -8   3   6        4.24       -5.71      5.64 o 
  -7   3   6        0.09       -7.88      5.25 o 
  -6   3   6       20.52       30.83      8.04 o 
  -5   3   6       20.93       10.06      7.13 o 
  -4   3   6        7.84       10.49      5.05 o 
  -3   3   6        0.30        1.11      4.12 o 
  -2   3   6       12.58       16.35      4.59 o 
  -1   3   6       63.68       65.03      8.08 o 
   0   3   6        0.32        2.81      3.45 o 
   1   3   6       37.77       41.74      6.13 o 
   2   3   6       69.91       77.49      8.54 o 
   3   3   6      116.52      126.89     11.24 o 
   4   3   6       23.11       15.23      5.79 o 
   5   3   6      167.62      154.08     15.64 o 
   6   3   6        1.69        3.81      5.66 o 
   7   3   6       88.78       99.68     15.38 o 
   8   3   6       16.78       12.19      9.06 o 
   9   3   6        4.23       -0.54      8.49 o 
  10   3   6       44.12       53.84     13.29 o 
  11   3   6        1.13       12.89     13.39 o 
 -11   4   6        0.45        5.85      8.26 o 
 -10   4   6        1.86        5.46      7.13 o 
  -9   4   6       28.88       29.28      8.20 o 
  -8   4   6       50.04       52.45      9.26 o 
  -7   4   6       10.40       12.18      7.54 o 
  -6   4   6        7.10       16.73      7.65 o 
  -5   4   6       10.04        1.94      5.25 o 
  -4   4   6        6.21        9.81      5.18 o 
  -3   4   6        0.64       -0.51      4.28 o 
  -2   4   6        0.81       -1.23      3.69 o 
  -1   4   6        7.04        8.18      4.16 o 
   0   4   6       23.61       24.12      5.18 o 
   1   4   6       19.43       17.67      4.96 o 
   2   4   6        0.25       -4.61      4.10 o 
   3   4   6      108.02      115.22     13.73 o 
   4   4   6     1041.21      998.21     55.64 o 
   5   4   6       15.08       24.36      5.74 o 
   6   4   6        2.13        9.40      6.13 o 
   7   4   6        0.80       -4.37      5.77 o 
   8   4   6       15.15       15.38     10.05 o 
   9   4   6        0.96       -1.42      8.46 o 
  10   4   6        5.08       -5.72      9.41 o 
 -11   5   6        0.96       11.93      8.26 o 
 -10   5   6        2.37        3.41      7.47 o 
  -9   5   6       15.96       26.85      9.97 o 
  -8   5   6      118.33       93.02     11.03 o 
  -7   5   6       15.92       23.44      8.34 o 
  -6   5   6       24.23       19.63      8.96 o 
  -5   5   6       44.61       40.19      7.35 o 
  -4   5   6        4.35        5.66      5.00 o 
  -3   5   6      438.48      414.87     22.90 o 
  -2   5   6      189.62      181.30     16.86 o 
  -1   5   6       24.31       21.95      6.11 o 
   0   5   6       15.38       21.18      5.46 o 
   1   5   6      328.63      310.93     34.62 o 
   2   5   6        0.69        7.98      4.97 o 
   3   5   6     1658.48     1590.43     94.64 o 
   4   5   6        7.40       13.69      5.57 o 
   5   5   6       79.81       65.83      8.60 o 
   6   5   6        0.01        0.01      4.77 o 
   7   5   6        4.18       -2.60      5.95 o 
   8   5   6        7.27        3.45      6.53 o 
   9   5   6        1.47       -1.14     14.24 o 
  10   5   6        5.53        3.51      9.64 o 
 -11   6   6        0.37        5.64      8.07 o 
 -10   6   6        0.24       11.56      8.07 o 
  -9   6   6        7.00        2.47      7.35 o 
  -8   6   6        0.20       -1.46      7.17 o 
  -7   6   6        1.10       -6.14      6.02 o 
  -6   6   6        8.65        2.91      5.87 o 
  -5   6   6       85.12       89.60      9.81 o 
  -4   6   6      397.11      401.75     23.12 o 
  -3   6   6      112.38      118.21     10.28 o 
  -2   6   6      610.53      601.26     32.07 o 
  -1   6   6      219.87      239.51     23.64 o 
   0   6   6      203.61      189.80     19.53 o 
   1   6   6      104.91      103.22     10.01 o 
   2   6   6       83.01       66.07      8.86 o 
   3   6   6       29.38       53.29     14.71 o 
   4   6   6      583.83      621.76     60.21 o 
   5   6   6       11.27        9.66      5.85 o 
   6   6   6        0.95       -7.86      5.24 o 
   7   6   6        4.20        7.85      6.43 o 
   8   6   6       13.51       15.20      7.40 o 
   9   6   6        2.51        1.78     17.66 o 
  10   6   6        0.58        3.93      9.46 o 
 -11   7   6        0.92        9.26      8.17 o 
 -10   7   6        0.00        2.01      7.61 o 
  -9   7   6       21.40       20.30     13.40 o 
  -8   7   6       38.49       25.99     16.60 o 
  -7   7   6       38.86       31.86      8.21 o 
  -6   7   6       59.85       47.26      8.08 o 
  -5   7   6      218.17      243.05     16.80 o 
  -4   7   6       57.89       69.91      8.48 o 
  -3   7   6      342.05      324.10     20.06 o 
  -2   7   6        7.74       15.28      5.92 o 
  -1   7   6     1127.01     1113.90    117.07 o 
   0   7   6      225.53      255.63     57.25 o 
   1   7   6      135.15      156.71     28.21 o 
   2   7   6       10.36       16.14      7.30 o 
   3   7   6      174.35      235.78     17.60 o 
   4   7   6       22.46       17.60      7.13 o 
   5   7   6        0.74       -0.15      5.47 o 
   6   7   6        5.52        1.30      7.29 o 
   7   7   6       12.51       19.88      6.52 o 
   8   7   6        0.01       -6.84      6.28 o 
   9   7   6        1.16        3.68      7.84 o 
  10   7   6        0.47       -2.77      9.72 o 
 -10   8   6        0.85       10.79      8.68 o 
  -9   8   6        4.80       -5.35      7.47 o 
  -8   8   6        8.27        8.95      8.09 o 
  -7   8   6       11.40       22.82      7.41 o 
  -6   8   6      123.37      134.28     12.40 o 
  -5   8   6        1.35        2.50      5.64 o 
  -4   8   6       36.49       45.88      7.39 o 
  -3   8   6       21.26       32.85      7.29 o 
  -2   8   6       96.06      119.93     28.13 o 
  -1   8   6       40.15       50.70     11.28 o 
   0   8   6      378.46      404.09     64.94 o 
   1   8   6      256.30      284.52     26.58 o 
   2   8   6      637.93      621.85     37.54 o 
   3   8   6      135.83      130.61     12.55 o 
   4   8   6        0.92       -1.69      5.51 o 
   5   8   6       74.81       68.95     13.42 o 
   6   8   6        0.01       -7.99      5.33 o 
   7   8   6        3.42        3.61      6.91 o 
   8   8   6       13.28        7.84      7.32 o 
   9   8   6        0.10       -0.04      7.42 o 
 -10   9   6        0.04        3.78     11.63 o 
  -9   9   6       14.64        6.41      9.90 o 
  -8   9   6        0.08        9.37      7.58 o 
  -7   9   6        4.77       -3.94      6.48 o 
  -6   9   6        7.18        3.53     12.83 o 
  -5   9   6        5.75       -2.51      5.82 o 
  -4   9   6        0.00        3.66      5.99 o 
  -3   9   6        8.71        3.76      5.47 o 
  -2   9   6       12.59       17.85      9.27 o 
  -1   9   6        0.55       -8.53      7.38 o 
   0   9   6       19.57       20.33     24.50 o 
   1   9   6        4.74        6.75      8.20 o 
   2   9   6        1.54       10.68      5.73 o 
   3   9   6       72.39       89.72     10.98 o 
   4   9   6      125.26      133.38     12.96 o 
   5   9   6        4.11        3.29      6.13 o 
   6   9   6        1.31       -5.42      5.80 o 
   7   9   6        3.31        1.24      9.78 o 
   8   9   6        1.86        6.35      6.69 o 
   9   9   6        5.58        2.10      7.88 o 
  -9  10   6       17.16       21.54     10.73 o 
  -8  10   6       29.70       26.66      8.78 o 
  -7  10   6        1.85        7.17      7.36 o 
  -6  10   6        4.31        7.80      6.71 o 
  -5  10   6        3.62       -9.14      6.09 o 
  -4  10   6       14.63       16.04      7.44 o 
  -3  10   6        0.90        2.92      9.24 o 
  -2  10   6        0.95       -8.19      9.40 o 
  -1  10   6        4.76        5.98      9.26 o 
   0  10   6        2.79        8.84      9.24 o 
   1  10   6        7.27       20.58     10.05 o 
   2  10   6        0.38       11.38     20.79 o 
   3  10   6       58.69       63.36     12.79 o 
   4  10   6      101.37       95.43     11.32 o 
   5  10   6        4.11        6.57     11.74 o 
   6  10   6       32.19       29.50      8.30 o 
   7  10   6        1.62       -2.25      7.91 o 
   8  10   6       45.07       47.03     11.76 o 
  -9  11   6       42.56       58.62     16.37 o 
  -8  11   6        2.98        8.13      8.14 o 
  -7  11   6       20.80        8.81      7.43 o 
  -6  11   6        0.09        3.61      7.27 o 
  -5  11   6        0.09        5.78      7.18 o 
  -4  11   6        3.88        5.89     14.81 o 
  -3  11   6        1.75       -0.23      9.46 o 
  -2  11   6       37.55       19.94     10.47 o 
  -1  11   6        0.14        8.81      9.46 o 
   0  11   6        0.28        6.79      9.06 o 
   1  11   6        1.50       -6.54      8.34 o 
   2  11   6       64.26       33.71     12.82 o 
   3  11   6       21.40       20.45     10.45 o 
   4  11   6        3.32        1.86      8.90 o 
   5  11   6       32.54       53.33     10.03 o 
   6  11   6        0.42        1.78      7.02 o 
   7  11   6       20.04       19.41      9.93 o 
   8  11   6       12.75        8.07     21.73 o 
  -8  12   6       12.10       10.00     10.67 o 
  -7  12   6        0.85       -8.18      7.99 o 
  -6  12   6        3.92        7.51      6.82 o 
  -5  12   6        4.77       17.54     11.26 o 
  -4  12   6        7.12       18.80     10.94 o 
  -3  12   6       10.89        4.49     10.05 o 
  -2  12   6        9.68       -0.36     10.54 o 
  -1  12   6       86.72       91.66     21.08 o 
   0  12   6       12.22       22.93     11.39 o 
   1  12   6       69.71       69.88     15.24 o 
   2  12   6        0.97        5.74     10.05 o 
   3  12   6        1.77       11.40     10.40 o 
   4  12   6       22.71       25.73     11.07 o 
   5  12   6        0.21        3.68      7.27 o 
   6  12   6        3.00       12.56      8.21 o 
   7  12   6        1.33       12.80      8.43 o 
  -7  13   6        4.49        0.03      8.67 o 
  -6  13   6       14.76       11.77      7.67 o 
  -5  13   6        0.00       -3.20     11.07 o 
  -4  13   6       18.39       27.40     12.68 o 
  -3  13   6       12.05        1.85     10.53 o 
  -2  13   6       54.91       45.83     15.38 o 
  -1  13   6        9.50       -0.21     15.38 o 
   0  13   6        7.36        4.41     10.67 o 
   1  13   6        2.43       10.78     10.67 o 
   2  13   6        1.12       10.79     11.26 o 
   3  13   6        1.09       11.96     10.68 o 
   4  13   6       32.07       13.68     11.26 o 
   5  13   6        7.32        0.78      7.87 o 
   6  13   6        0.00        7.49      8.20 o 
  -6  14   6        6.61       12.53     19.37 o 
  -5  14   6        6.20       -3.72     15.95 o 
  -4  14   6       11.00       22.35     15.95 o 
  -3  14   6       22.05       25.01     13.27 o 
  -2  14   6        6.10       16.17     12.06 o 
  -1  14   6        1.72       10.50     11.47 o 
   0  14   6       10.63        3.63     10.94 o 
   1  14   6        5.75       20.86     39.31 o 
   2  14   6        0.94       15.10     12.08 o 
   3  14   6        1.94        1.29     11.07 o 
   4  14   6        0.05       -1.32     11.07 o 
   5  14   6       37.71       33.76     12.68 o 
  -4  15   6        0.51       20.52     13.49 o 
  -3  15   6        8.26       -0.70     12.47 o 
  -2  15   6        3.10       12.30     12.81 o 
  -1  15   6        1.02        0.53     12.28 o 
   0  15   6        2.89        1.14     11.68 o 
   1  15   6        0.18       11.07     12.81 o 
   2  15   6        0.06       -0.28     10.79 o 
   3  15   6        2.15        2.12     10.94 o 
  -1  16   6        0.03      -17.34     12.53 o 
   0  16   6        5.28       17.81     12.57 o 
   1  16   6        1.46        2.07     10.40 o 
 -11   1   7        2.36        6.28      8.77 o 
 -10   1   7        6.74        8.23      9.88 o 
  -9   1   7        8.48       10.96      7.23 o 
  -8   1   7       10.82       10.48      9.04 o 
  -7   1   7        2.79       -1.85      5.82 o 
  -6   1   7      144.84      141.19     12.76 o 
  -5   1   7       81.22       86.33     12.68 o 
  -4   1   7       42.13       48.50      7.88 o 
  -3   1   7      149.46      155.09     14.35 o 
  -2   1   7       15.33        7.43      4.85 o 
  -1   1   7        5.51        1.55      4.45 o 
   0   1   7        8.37        2.35      3.72 o 
   1   1   7       18.99        9.02      6.20 o 
   2   1   7       88.60       86.53      8.55 o 
   3   1   7        7.85        3.19      5.86 o 
   4   1   7       18.36       20.11      7.08 o 
   5   1   7       26.19       26.13      9.16 o 
   6   1   7       38.72       16.71     11.11 o 
   7   1   7       22.95       26.77     10.47 o 
   8   1   7        3.58        3.19      9.06 o 
   9   1   7        2.04       18.50     10.45 o 
  10   1   7        1.94       14.79     10.27 o 
 -11   2   7        0.28       -2.39      8.28 o 
 -10   2   7        1.07      -15.81     13.32 o 
  -9   2   7        6.04       14.79      7.65 o 
  -8   2   7       15.86       12.06      7.13 o 
  -7   2   7       34.82       22.49      7.18 o 
  -6   2   7       30.91       30.48      8.75 o 
  -5   2   7       36.29       30.53      7.32 o 
  -4   2   7        2.41        6.60      7.98 o 
  -3   2   7       43.38       48.48      7.57 o 
  -2   2   7       96.75       96.09     17.28 o 
  -1   2   7        0.01        9.65      3.99 o 
   0   2   7        8.31       11.59      4.06 o 
   1   2   7      127.33      117.93      9.50 o 
   2   2   7       27.47       25.31      6.28 o 
   3   2   7       86.86       63.23     10.85 o 
   4   2   7        3.38       -0.56      5.24 o 
   5   2   7      214.49      184.14     20.51 o 
   6   2   7       92.72      101.47     15.10 o 
   7   2   7       15.06       -0.17      8.03 o 
   8   2   7        0.65        4.82      8.75 o 
   9   2   7        2.55        1.71      9.03 o 
  10   2   7        6.91       13.59     10.33 o 
 -11   3   7       13.85       18.17      8.82 o 
 -10   3   7        7.82       12.61      8.34 o 
  -9   3   7       15.78       18.88      8.40 o 
  -8   3   7        4.08        8.09      7.27 o 
  -7   3   7       25.75       31.40      7.96 o 
  -6   3   7        0.02       -2.10      6.22 o 
  -5   3   7       62.30       76.77      9.65 o 
  -4   3   7       28.39       44.69      7.76 o 
  -3   3   7        0.66       -3.74      4.90 o 
  -2   3   7      114.97      119.06     11.02 o 
  -1   3   7       22.53       28.31      7.04 o 
   0   3   7       42.43       49.83     13.39 o 
   1   3   7       12.64        6.66      4.91 o 
   2   3   7      328.04      293.32     23.91 o 
   3   3   7       47.48       34.78     11.27 o 
   4   3   7      241.62      219.34     25.91 o 
   5   3   7      250.13      226.56     25.42 o 
   6   3   7      125.25      114.17     15.47 o 
   7   3   7       27.67       29.92     10.22 o 
   8   3   7        2.55        3.31      8.65 o 
   9   3   7       13.81       11.46      9.97 o 
  10   3   7        0.11        7.16      9.86 o 
 -11   4   7       12.00        6.47      8.29 o 
 -10   4   7       13.28       11.80      8.68 o 
  -9   4   7        8.46        9.22      7.93 o 
  -8   4   7       47.79       47.92     12.83 o 
  -7   4   7        5.99       14.96      7.75 o 
  -6   4   7      126.19      150.10     13.54 o 
  -5   4   7       35.25       45.23      8.20 o 
  -4   4   7       49.21       57.87      8.58 o 
  -3   4   7        0.21        1.20      5.10 o 
  -2   4   7       14.62        5.41      5.03 o 
  -1   4   7       83.33       72.84      9.69 o 
   0   4   7      199.65      198.33     28.77 o 
   1   4   7       52.91       48.33      7.66 o 
   2   4   7      236.92      221.87     21.55 o 
   3   4   7       48.65       49.26      8.17 o 
   4   4   7      381.42      372.14     29.77 o 
   5   4   7        2.10        5.52      6.04 o 
   6   4   7       11.28       16.19      7.31 o 
   7   4   7       67.19       81.03     13.86 o 
   8   4   7       10.30        8.98     12.53 o 
   9   4   7        0.06       -3.47      9.64 o 
  10   4   7        1.20        9.23      9.81 o 
 -10   5   7        0.02      -11.11      7.57 o 
  -9   5   7       11.23        3.00      7.63 o 
  -8   5   7        6.74        7.12      7.05 o 
  -7   5   7      128.26      126.28     21.57 o 
  -6   5   7       32.61       16.15      8.55 o 
  -5   5   7      138.80      142.14     12.87 o 
  -4   5   7       33.69       47.07      7.97 o 
  -3   5   7       11.67       14.03      5.76 o 
  -2   5   7        3.13       -2.73      7.40 o 
  -1   5   7       71.44       73.44     11.59 o 
   0   5   7      225.53      187.55     19.91 o 
   1   5   7     1181.22     1148.52     63.52 o 
   2   5   7       59.08       65.75      9.99 o 
   3   5   7        0.08        8.91      5.77 o 
   4   5   7      102.53      116.88     11.63 o 
   5   5   7       12.61       15.63      8.26 o 
   6   5   7       26.05       35.01      8.66 o 
   7   5   7        2.09        0.14      6.68 o 
   8   5   7        7.45        8.44      9.86 o 
   9   5   7        3.78        0.02      9.81 o 
 -10   6   7        5.51        7.16      8.50 o 
  -9   6   7        0.24        0.38      7.62 o 
  -8   6   7       23.80        3.11      8.48 o 
  -7   6   7       34.54       33.76      8.61 o 
  -6   6   7        7.40        2.00      6.52 o 
  -5   6   7        7.65        7.37      6.04 o 
  -4   6   7      111.32      138.56     14.22 o 
  -3   6   7      148.94      174.64     17.68 o 
  -2   6   7        2.85       12.49      8.72 o 
  -1   6   7       77.17       66.08     18.23 o 
   0   6   7      937.48      832.28     84.88 o 
   1   6   7        1.50       -8.83      7.25 o 
   2   6   7       31.04       37.99      9.76 o 
   3   6   7       24.29       33.05      8.99 o 
   4   6   7        1.23       -1.77      5.57 o 
   5   6   7        1.81        0.34      5.78 o 
   6   6   7        4.64       12.06      7.08 o 
   7   6   7       15.77       20.66      8.14 o 
   8   6   7        0.02        2.96     26.20 o 
   9   6   7        0.45       -4.63     14.24 o 
 -10   7   7        0.93       -6.15      7.68 o 
  -9   7   7        3.73        5.65      7.82 o 
  -8   7   7        2.94       -0.30      8.21 o 
  -7   7   7       19.85       18.44      8.25 o 
  -6   7   7        2.08        6.01      6.89 o 
  -5   7   7       25.73       27.86      8.81 o 
  -4   7   7       10.96       12.68      5.95 o 
  -3   7   7       22.43       20.51     10.20 o 
  -2   7   7       94.99      113.43     17.37 o 
  -1   7   7      275.47      241.88     27.91 o 
   0   7   7       79.02       91.37     15.41 o 
   1   7   7      205.04      231.87     60.38 o 
   2   7   7      200.60      254.82     19.00 o 
   3   7   7        9.86        3.59      6.02 o 
   4   7   7        1.88        0.51      8.47 o 
   5   7   7        2.37        0.11      6.13 o 
   6   7   7        1.49       -4.14      6.88 o 
   7   7   7       15.47       16.37      8.29 o 
   8   7   7        1.35       -0.23      7.44 o 
   9   7   7        5.36       16.60     11.19 o 
  -9   8   7        3.88       -1.49      8.11 o 
  -8   8   7       47.91       44.37     11.66 o 
  -7   8   7        0.61       -2.20      7.45 o 
  -6   8   7       45.48       61.73     11.59 o 
  -5   8   7        4.82        9.05      6.33 o 
  -4   8   7       71.04       71.57      9.26 o 
  -3   8   7        5.06       18.38      9.16 o 
  -2   8   7        0.91        7.12      9.26 o 
  -1   8   7        5.20        2.43     23.36 o 
   0   8   7      376.26      393.75     34.47 o 
   1   8   7      140.52      119.46     17.12 o 
   2   8   7       15.02       12.26      9.97 o 
   3   8   7        1.13       -0.12      6.25 o 
   4   8   7       17.94       13.81      7.28 o 
   5   8   7        0.00       -2.40      6.27 o 
   6   8   7        0.20        4.91      6.95 o 
   7   8   7        1.08       11.92      7.75 o 
   8   8   7        2.77       -2.26      7.22 o 
  -9   9   7       26.17       31.74     11.45 o 
  -8   9   7        2.44        5.83      8.32 o 
  -7   9   7       26.59       32.37      8.86 o 
  -6   9   7        0.47        2.45      7.03 o 
  -5   9   7       18.39       17.71      7.14 o 
  -4   9   7       13.30        2.90      8.83 o 
  -3   9   7       42.92       44.43     17.66 o 
  -2   9   7       17.55       10.72     10.22 o 
  -1   9   7       11.23       10.03     10.05 o 
   0   9   7      155.45      134.10     18.80 o 
   1   9   7      186.67      239.65     63.23 o 
   2   9   7       14.16       11.78     10.05 o 
   3   9   7      100.37      105.97     17.12 o 
   4   9   7       12.37        7.02     10.83 o 
   5   9   7       52.94       61.60     12.64 o 
   6   9   7        1.93        6.67      7.19 o 
   7   9   7       10.31        4.89      7.79 o 
   8   9   7        4.50       -0.51     13.31 o 
  -8  10   7       12.61        2.88      8.01 o 
  -7  10   7        0.32        2.81      7.59 o 
  -6  10   7       19.52       26.81      8.33 o 
  -5  10   7        8.76        5.27      7.37 o 
  -4  10   7        6.46       -3.42     13.67 o 
  -3  10   7        0.10       -6.55      9.67 o 
  -2  10   7        0.32        2.10      9.41 o 
  -1  10   7       50.79       50.15     13.89 o 
   0  10   7       15.34       13.58     15.38 o 
   1  10   7       69.83       72.44     20.51 o 
   2  10   7       51.78       45.77     19.94 o 
   3  10   7       11.84       15.48     14.53 o 
   4  10   7       66.19       83.89     15.69 o 
   5  10   7       19.67       20.06      8.12 o 
   6  10   7        0.14        2.02      7.54 o 
   7  10   7       24.08       25.31      9.39 o 
  -7  11   7        0.12        1.27      8.54 o 
  -6  11   7        0.31       -3.84      7.54 o 
  -5  11   7       15.98       14.81     17.66 o 
  -4  11   7       16.72       15.69     11.26 o 
  -3  11   7        2.84       13.88     11.43 o 
  -2  11   7       27.64       48.35     13.86 o 
  -1  11   7        0.00        6.71     11.19 o 
   0  11   7        0.27        0.74      9.80 o 
   1  11   7        0.60       10.89     10.05 o 
   2  11   7        0.29        0.09     10.12 o 
   3  11   7        4.19       -2.19      9.85 o 
   4  11   7        2.20       -1.10      9.44 o 
   5  11   7        0.65       -5.02      6.95 o 
   6  11   7        6.80       14.56      8.99 o 
  -7  12   7        2.52       11.52      9.82 o 
  -6  12   7        2.03        4.31     10.79 o 
  -5  12   7       13.77       21.93     13.67 o 
  -4  12   7        2.12       -4.38     11.03 o 
  -3  12   7        4.45       -1.24     10.22 o 
  -2  12   7        3.94       13.66     10.62 o 
  -1  12   7       24.69        7.93     10.85 o 
   0  12   7        2.05        3.56     10.79 o 
   1  12   7       36.05       61.52     15.32 o 
   2  12   7        2.74       -5.34     15.67 o 
   3  12   7        0.29       -2.06     13.96 o 
   4  12   7        0.91       16.42     11.07 o 
   5  12   7       12.74        2.68     14.24 o 
   6  12   7       21.84       40.25      9.95 o 
  -6  13   7        1.25       13.67     11.88 o 
  -5  13   7        6.72        4.24     12.47 o 
  -4  13   7       12.18        9.22     12.65 o 
  -3  13   7        7.24       -9.06     10.81 o 
  -2  13   7        5.71        4.28     11.88 o 
  -1  13   7        0.00       -4.79     11.35 o 
   0  13   7        1.96       16.95     12.68 o 
   1  13   7       13.55       29.07     13.94 o 
   2  13   7       11.46       12.23     11.60 o 
   3  13   7        1.33        9.65     11.43 o 
   4  13   7       15.07        6.23     11.35 o 
   5  13   7        4.08       12.04     10.27 o 
  -4  14   7        2.95       -5.62     15.38 o 
  -3  14   7        1.17      -13.20     11.66 o 
  -2  14   7        0.24       11.19     14.53 o 
  -1  14   7        0.21       13.54     22.22 o 
   0  14   7        4.42       -8.64     11.60 o 
   1  14   7        7.58       18.90     13.67 o 
   2  14   7        8.98        5.98     12.41 o 
   3  14   7        2.10        8.42     17.09 o 
  -1  15   7        0.15       18.75     13.96 o 
   0  15   7        9.96        9.40     11.90 o 
 -10   0   8        4.71       21.30     13.27 o 
  -9   0   8       49.26       62.12     18.51 o 
  -8   0   8       19.10       26.48     12.06 o 
  -7   0   8       25.82       20.00     10.85 o 
  -6   0   8       39.83       26.83     17.66 o 
  -5   0   8        1.90      -10.43      6.95 o 
  -4   0   8       55.11       33.61     14.81 o 
  -3   0   8       12.36        6.92      7.94 o 
  -2   0   8        0.48       -1.77      7.25 o 
  -1   0   8      200.72      182.80     41.59 o 
   0   0   8        0.48       10.87      9.40 o 
   1   0   8       23.40       23.39      8.62 o 
   2   0   8       81.13      106.67     14.03 o 
   3   0   8      102.44       70.64     15.95 o 
   4   0   8       38.96       10.25     10.82 o 
   5   0   8        3.46       -5.13     10.82 o 
   6   0   8        4.12        7.41     12.53 o 
   7   0   8        0.39      -15.38     11.96 o 
   8   0   8       11.56       44.43     18.23 o 
   9   0   8        1.57       24.50     14.81 o 
 -10   1   8        3.91       -0.94      8.36 o 
  -9   1   8        8.87       14.60      8.36 o 
  -8   1   8       10.43       10.39      7.76 o 
  -7   1   8        1.26        0.49      6.94 o 
  -6   1   8        9.82        6.09      6.74 o 
  -5   1   8        3.20        7.11      7.42 o 
  -4   1   8       24.68        5.09      9.20 o 
  -3   1   8       22.65        4.01      6.53 o 
  -2   1   8      139.80      135.11     14.64 o 
  -1   1   8        0.04        4.71      5.06 o 
   0   1   8       63.52       58.11      7.81 o 
   1   1   8        2.27       -4.28     11.61 o 
   2   1   8       92.50       82.50     10.04 o 
   3   1   8       29.86       10.17      6.56 o 
   4   1   8       41.71       28.02     11.68 o 
   5   1   8        2.08        4.87     16.81 o 
   6   1   8       10.23        7.80     17.37 o 
   7   1   8        3.84       21.21     10.67 o 
   8   1   8       13.79        7.35     10.27 o 
   9   1   8        0.25        0.75     10.05 o 
 -10   2   8        4.51        4.46      8.27 o 
  -9   2   8        6.69        1.63      8.10 o 
  -8   2   8       44.67       41.83     13.90 o 
  -7   2   8        1.41        8.11      7.22 o 
  -6   2   8        0.98       -2.30      7.22 o 
  -5   2   8       84.45       70.97     11.51 o 
  -4   2   8        1.94       -4.15      8.01 o 
  -3   2   8       44.81       29.50      7.33 o 
  -2   2   8        7.78       -1.04      6.47 o 
  -1   2   8       75.79       57.39      9.64 o 
   0   2   8        1.68        2.28      7.65 o 
   1   2   8      101.79      104.10     10.89 o 
   2   2   8        0.25        2.15      7.12 o 
   3   2   8       78.36       63.52      9.18 o 
   4   2   8        5.62        3.14      7.85 o 
   5   2   8       19.44       15.95      8.86 o 
   6   2   8        0.98        1.40     11.96 o 
   7   2   8       27.68        6.96     10.25 o 
   8   2   8        3.30       16.40     10.62 o 
   9   2   8       20.39       25.78     11.07 o 
 -10   3   8        5.07       19.98      9.07 o 
  -9   3   8       10.41        3.41      8.64 o 
  -8   3   8        0.14       -9.23      6.16 o 
  -7   3   8       12.82        5.56      6.92 o 
  -6   3   8        1.24       14.86      8.04 o 
  -5   3   8       17.93       26.38      7.78 o 
  -4   3   8       15.48       16.94      9.87 o 
  -3   3   8        3.43        5.05      5.77 o 
  -2   3   8        0.18        2.23      5.29 o 
  -1   3   8        0.11       11.87      8.34 o 
   0   3   8        0.49        5.70     11.39 o 
   1   3   8      100.49       95.67     10.69 o 
   2   3   8      141.23      150.89     13.56 o 
   3   3   8      201.62      142.76     15.88 o 
   4   3   8       42.25       27.77      9.37 o 
   5   3   8        2.62       -4.67      7.44 o 
   6   3   8        8.83       19.25      9.64 o 
   7   3   8        7.19       13.38     10.82 o 
   8   3   8       25.12        5.83     11.96 o 
   9   3   8        0.56        1.56      9.24 o 
 -10   4   8       13.59       15.48      9.70 o 
  -9   4   8        3.28        0.64      8.21 o 
  -8   4   8       11.61       12.24      7.51 o 
  -7   4   8        0.16        0.04      8.45 o 
  -6   4   8       11.71       10.25      7.64 o 
  -5   4   8       10.41        4.43      7.61 o 
  -4   4   8        0.37        6.08      6.45 o 
  -3   4   8        1.40       -7.99      5.33 o 
  -2   4   8       67.53       73.46     10.98 o 
  -1   4   8       75.82       85.18     10.98 o 
   0   4   8       35.99       12.14      8.60 o 
   1   4   8       74.27       68.24     13.05 o 
   2   4   8      411.59      328.30     32.59 o 
   3   4   8        9.19        3.99      7.25 o 
   4   4   8       35.57       39.56     11.68 o 
   5   4   8        5.20        0.53     10.75 o 
   6   4   8       33.56       30.54     20.51 o 
   7   4   8        0.33       -4.64     12.82 o 
   8   4   8        0.04        5.13      9.67 o 
  -9   5   8        0.53       14.45      8.59 o 
  -8   5   8        4.23       -4.23      7.81 o 
  -7   5   8       23.53       26.95     10.38 o 
  -6   5   8        1.72       -9.83      6.56 o 
  -5   5   8       44.89       52.28     16.03 o 
  -4   5   8        5.51        9.49      6.58 o 
  -3   5   8       76.23      102.42     11.04 o 
  -2   5   8      160.23      139.79     16.97 o 
  -1   5   8      157.84      158.94     27.91 o 
   0   5   8       29.06       14.97     15.95 o 
   1   5   8      514.82      506.68     39.87 o 
   2   5   8       18.57        8.41      6.04 o 
   3   5   8        0.86        2.92      6.19 o 
   4   5   8        1.75       17.14      8.75 o 
   5   5   8       34.90       46.97     14.29 o 
   6   5   8        0.05        2.12      6.78 o 
   7   5   8        1.57        7.18      9.24 o 
   8   5   8       21.65       18.23     11.28 o 
  -9   6   8        3.22       11.18      8.68 o 
  -8   6   8        9.56        9.04      9.62 o 
  -7   6   8        9.45        8.78      7.57 o 
  -6   6   8       37.37       23.04      8.38 o 
  -5   6   8        8.85       13.65     10.37 o 
  -4   6   8      259.25      255.53     18.28 o 
  -3   6   8       42.72       49.53      9.95 o 
  -2   6   8      543.91      570.23     63.23 o 
  -1   6   8      430.97      386.23     47.85 o 
   0   6   8        6.59       17.70      9.64 o 
   1   6   8      158.18      164.57     19.51 o 
   2   6   8       19.29       11.58      9.16 o 
   3   6   8       40.19       54.18     11.43 o 
   4   6   8        0.00        2.91      6.45 o 
   5   6   8       12.94       10.85     10.25 o 
   6   6   8        1.06       -0.32      6.98 o 
   7   6   8        0.02        4.98      9.24 o 
   8   6   8        7.28       11.94     11.09 o 
  -9   7   8        2.72        8.65      8.93 o 
  -8   7   8        2.11        0.35      9.45 o 
  -7   7   8        2.30       -5.12      7.51 o 
  -6   7   8       48.41       49.43      9.93 o 
  -5   7   8       43.32       45.30     12.99 o 
  -4   7   8      139.39      140.43     18.73 o 
  -3   7   8      763.00      781.32     59.45 o 
  -2   7   8        1.32       12.53     13.10 o 
  -1   7   8       35.22       34.42     12.16 o 
   0   7   8       86.40      111.34     22.22 o 
   1   7   8        9.75        7.92     11.11 o 
   2   7   8       12.13       31.93     21.08 o 
   3   7   8        1.57        3.34      8.60 o 
   4   7   8       31.72       49.88     11.22 o 
   5   7   8        5.47        0.07      8.25 o 
   6   7   8        2.51       -3.37      7.22 o 
   7   7   8        3.41        5.77      8.98 o 
  -8   8   8        5.31      -14.87      9.91 o 
  -7   8   8        0.85        1.11      8.05 o 
  -6   8   8        0.13       -3.56      6.95 o 
  -5   8   8       56.97       33.43     10.30 o 
  -4   8   8        0.03       15.10     11.28 o 
  -3   8   8      229.78      215.33     34.75 o 
  -2   8   8       58.85       59.20     14.24 o 
  -1   8   8       18.45       22.63     11.35 o 
   0   8   8      185.32      215.00     24.17 o 
   1   8   8       12.93       10.32     13.10 o 
   2   8   8       38.55       43.59     17.09 o 
   3   8   8       31.22       29.06     30.76 o 
   4   8   8       74.53       97.26     18.51 o 
   5   8   8        0.82        3.07      7.05 o 
   6   8   8        1.61        2.85      9.26 o 
   7   8   8        1.31       10.17      8.72 o 
  -8   9   8        2.92       -5.17      8.11 o 
  -7   9   8        3.74       -1.08      8.12 o 
  -6   9   8        2.71       -3.07      7.62 o 
  -5   9   8        0.15        0.03      8.21 o 
  -4   9   8       19.69       10.25     15.95 o 
  -3   9   8        6.83       -3.99     10.45 o 
  -2   9   8      108.58      167.44     34.18 o 
  -1   9   8       43.68       44.34     13.68 o 
   0   9   8       29.22       28.17     21.08 o 
   1   9   8       34.20       12.62     10.38 o 
   2   9   8       10.22       16.93     10.45 o 
   3   9   8       22.59       30.67     11.84 o 
   4   9   8       27.84       36.94     11.84 o 
   5   9   8       33.18       49.80     10.53 o 
   6   9   8        0.55       -5.13      8.90 o 
  -7  10   8        6.21        4.94      8.00 o 
  -6  10   8        3.55       18.38     12.00 o 
  -5  10   8        0.14        7.98     15.95 o 
  -4  10   8        1.47       -8.64     17.66 o 
  -3  10   8       12.02        8.20     11.35 o 
  -2  10   8        8.02       11.68     11.28 o 
  -1  10   8        0.44      -13.34      8.90 o 
   0  10   8        0.00        7.06     10.11 o 
   1  10   8        0.22       -7.17      9.57 o 
   2  10   8        7.81       19.07     11.84 o 
   3  10   8        1.70       11.52     10.85 o 
   4  10   8       20.93       29.71     21.36 o 
   5  10   8        0.39       -5.78      9.64 o 
   6  10   8       48.78       54.47     11.80 o 
  -6  11   8        0.03        3.99     16.52 o 
  -5  11   8        0.48       13.20     11.35 o 
  -4  11   8       43.65       53.53     26.77 o 
  -3  11   8        4.98       -0.77     11.07 o 
  -2  11   8        3.59      -11.84     11.07 o 
  -1  11   8        0.02       23.45     14.24 o 
   0  11   8        0.40        0.18     10.38 o 
   1  11   8        0.01       22.92     12.01 o 
   2  11   8       13.26        2.26     11.19 o 
   3  11   8       36.94       43.94     19.08 o 
   4  11   8        4.24       21.74     12.28 o 
   5  11   8        0.33        0.82     10.68 o 
  -5  12   8       14.30       23.80     23.36 o 
  -4  12   8        0.02        0.95     11.84 o 
  -3  12   8        2.15        2.28     12.08 o 
  -2  12   8        5.39        6.29     12.65 o 
  -1  12   8        0.66        0.12     11.47 o 
   0  12   8        0.17        6.85     13.10 o 
   1  12   8        0.00       13.26     11.99 o 
   2  12   8       13.36       27.06     19.65 o 
   3  12   8        4.40       13.93     15.67 o 
   4  12   8        7.65       15.79     11.60 o 
  -3  13   8        0.08       -7.10     10.82 o 
  -2  13   8       32.32       44.91     23.93 o 
  -1  13   8        4.75       15.85     13.86 o 
   0  13   8        2.06        1.99     12.49 o 
   1  13   8        0.05       -0.10     10.45 o 
   2  13   8        7.93       25.97     18.23 o 
  -9   1   9        1.17       -2.49      8.20 o 
  -8   1   9        6.98        6.57      8.71 o 
  -7   1   9       19.27       14.56      8.61 o 
  -6   1   9        0.00        6.00      7.71 o 
  -5   1   9        3.11      -10.34      6.89 o 
  -4   1   9       15.73       21.26      8.47 o 
  -3   1   9        0.39        4.83      7.75 o 
  -2   1   9        2.03        0.52      6.56 o 
  -1   1   9       65.12       73.36     19.84 o 
   0   1   9      104.66       99.89     32.47 o 
   1   1   9       21.71       12.32      6.61 o 
   2   1   9       18.02       16.74      7.27 o 
   3   1   9        2.77       10.57      8.25 o 
   4   1   9       21.47       18.23      9.26 o 
   5   1   9        5.51        9.84      9.46 o 
   6   1   9        1.93       10.99     10.22 o 
   7   1   9        5.05        9.55     10.27 o 
   8   1   9        0.45        0.17      9.86 o 
  -9   2   9        0.32       -2.39      7.87 o 
  -8   2   9        0.65        6.69      8.88 o 
  -7   2   9        3.75        5.32      7.69 o 
  -6   2   9        3.21       -1.64      7.57 o 
  -5   2   9       38.26       66.22     12.29 o 
  -4   2   9        0.85        4.69      6.92 o 
  -3   2   9       22.65       26.04      7.72 o 
  -2   2   9        0.26        4.88     11.68 o 
  -1   2   9       52.13       77.87     15.67 o 
   0   2   9      154.16      206.22     33.04 o 
   1   2   9       77.62       61.52     18.80 o 
   2   2   9        2.51        3.58      6.21 o 
   3   2   9       18.10       26.77      9.67 o 
   4   2   9       24.17       25.21      9.31 o 
   5   2   9        1.10       11.35     14.24 o 
   6   2   9        7.12       17.66     14.24 o 
   7   2   9       14.83       20.50     11.84 o 
  -9   3   9        2.79        4.89      8.38 o 
  -8   3   9       35.30       50.84     11.25 o 
  -7   3   9        0.17       -3.70      6.95 o 
  -6   3   9       19.58       22.36     10.19 o 
  -5   3   9       11.09        4.10      6.94 o 
  -4   3   9       56.71       72.28     10.70 o 
  -3   3   9        8.54        6.27      8.04 o 
  -2   3   9       69.96       99.96     13.30 o 
  -1   3   9      116.51      127.55     18.01 o 
   0   3   9        0.52       13.10     14.24 o 
   1   3   9       21.48        5.70     12.53 o 
   2   3   9       17.81       26.96      9.27 o 
   3   3   9       30.93       31.18      8.50 o 
   4   3   9       63.11       72.59     13.05 o 
   5   3   9        4.39        5.85      8.83 o 
   6   3   9       14.90       15.02     10.62 o 
   7   3   9        0.91       19.53     10.79 o 
  -8   4   9       10.81        2.21      8.29 o 
  -7   4   9       17.33       24.66     10.97 o 
  -6   4   9        1.07       16.03     10.16 o 
  -5   4   9       79.43       89.75     11.78 o 
  -4   4   9       12.88       10.88      6.97 o 
  -3   4   9        5.03        4.89      8.37 o 
  -2   4   9      210.50      223.32     22.69 o 
  -1   4   9       15.53        9.68     13.67 o 
   0   4   9       15.73       24.42     15.67 o 
   1   4   9        0.44       -4.61      8.60 o 
   2   4   9       44.82       30.19     15.95 o 
   3   4   9       23.39       30.32     10.38 o 
   4   4   9       30.80       25.56      8.17 o 
   5   4   9       68.07       54.53     12.16 o 
   6   4   9       17.33       14.96     10.45 o 
   7   4   9        1.25        4.06     13.67 o 
  -8   5   9        4.16        5.02     10.03 o 
  -7   5   9       57.32       71.07     19.70 o 
  -6   5   9       14.81       -5.11     10.04 o 
  -5   5   9       95.15      115.18     14.96 o 
  -4   5   9       26.24       13.20      9.91 o 
  -3   5   9        1.20        6.08      7.84 o 
  -2   5   9        0.99       -6.55     11.11 o 
  -1   5   9      215.59      193.69     32.47 o 
   0   5   9        0.27       -1.13      8.83 o 
   1   5   9        0.99       -4.39      8.83 o 
   2   5   9       21.30       22.49     10.67 o 
   3   5   9        0.35       13.67     14.24 o 
   4   5   9        2.57       13.17      9.44 o 
   5   5   9       31.28       31.65     11.66 o 
   6   5   9        1.74        0.65      9.72 o 
   7   5   9        9.59       38.36     12.06 o 
  -8   6   9        1.84       14.07      9.89 o 
  -7   6   9       22.25       17.03     10.57 o 
  -6   6   9      154.42      165.13     15.87 o 
  -5   6   9       32.44       22.35     10.29 o 
  -4   6   9        0.34        7.24      8.63 o 
  -3   6   9        0.05        4.12      9.81 o 
  -2   6   9      126.39      109.38     25.63 o 
  -1   6   9        2.38       11.17     10.05 o 
   0   6   9        3.85        7.06     10.05 o 
   1   6   9        0.89       -5.25      9.06 o 
   2   6   9        0.57        2.38      9.46 o 
   3   6   9        4.17       25.07     14.81 o 
   4   6   9        5.48        2.28     13.67 o 
   5   6   9        1.13       -0.51      7.44 o 
   6   6   9        2.95        5.94     15.10 o 
  -7   7   9       14.72       19.77      9.51 o 
  -6   7   9        4.44       23.55      9.32 o 
  -5   7   9        2.80       11.96      9.54 o 
  -4   7   9       98.70      108.94     18.73 o 
  -3   7   9       38.26        3.42     13.67 o 
  -2   7   9       35.86        9.68     14.81 o 
  -1   7   9       85.90      101.81     17.71 o 
   0   7   9        9.23       11.37     10.45 o 
   1   7   9       15.81       11.79     13.39 o 
   2   7   9        7.89        8.99     10.53 o 
   3   7   9        0.10        4.40     10.53 o 
   4   7   9        1.24       -0.57     14.81 o 
   5   7   9        1.53       -0.76      8.90 o 
   6   7   9        4.68       14.05      8.54 o 
  -7   8   9       26.00       50.37     10.68 o 
  -6   8   9       80.19      102.95     15.75 o 
  -5   8   9        0.02       29.61     14.08 o 
  -4   8   9        5.03        3.42     14.24 o 
  -3   8   9        5.06        9.11     14.24 o 
  -2   8   9       34.47       35.73     13.13 o 
  -1   8   9        3.69        0.04     10.85 o 
   0   8   9        3.93       17.94     11.68 o 
   1   8   9        0.19       12.95     10.79 o 
   2   8   9        0.97        9.66     10.85 o 
   3   8   9        3.91        2.85     10.82 o 
   4   8   9        0.09        7.41     15.38 o 
   5   8   9        5.07       10.82     17.66 o 
  -6   9   9       73.15       65.62     16.68 o 
  -5   9   9       13.06        1.71     17.09 o 
  -4   9   9        0.54       18.80     18.80 o 
  -3   9   9       11.27       13.86     12.06 o 
  -2   9   9        0.36        9.12     11.60 o 
  -1   9   9        4.32       21.56     12.98 o 
   0   9   9       14.43       23.07     13.96 o 
   1   9   9        2.49        7.37     10.79 o 
   2   9   9        7.40       18.30     13.96 o 
   3   9   9       11.07        8.69     11.43 o 
   4   9   9        1.30       -3.52     11.47 o 
   5   9   9        7.35       25.07     18.80 o 
  -5  10   9       31.10       18.80     18.23 o 
  -4  10   9        4.13        4.86     12.68 o 
  -3  10   9       10.09      -16.97     11.63 o 
  -2  10   9        1.72       -1.56     12.53 o 
  -1  10   9        5.28       12.26     12.01 o 
   0  10   9        0.24       -4.59     10.12 o 
   1  10   9        8.88       22.13     12.98 o 
   2  10   9        8.05        7.39     12.06 o 
   3  10   9       22.42       21.51     15.38 o 
   4  10   9       19.96       52.98     15.50 o 
  -4  11   9        1.43        5.60     16.24 o 
  -3  11   9        0.39       -4.86     11.19 o 
  -2  11   9        3.00       19.05     13.27 o 
  -1  11   9        2.38       21.43     19.37 o 
   0  11   9        5.05       12.94     12.30 o 
   1  11   9       17.29       58.87     19.94 o 
   2  11   9        0.00        0.44     11.88 o 
  -7   0  10        7.71        6.79     12.68 o 
  -6   0  10       22.03       27.78     13.45 o 
  -5   0  10        2.09        4.97     11.47 o 
  -4   0  10      130.55       86.74     17.66 o 
  -3   0  10       72.49      136.72     27.34 o 
  -2   0  10       85.28      115.07     27.91 o 
  -1   0  10       16.24       24.50     17.09 o 
   0   0  10       60.96       95.70     23.36 o 
   2   0  10       14.92       44.43     14.81 o 
   3   0  10       13.47       19.94     14.24 o 
   4   0  10       34.32       20.51     14.24 o 
   5   0  10        0.00        3.42     13.67 o 
   6   0  10        4.80       -3.99     13.67 o 
  -7   1  10        2.22        2.13      8.51 o 
  -6   1  10        0.84       -2.20      7.73 o 
  -5   1  10       24.09       10.89      8.88 o 
  -4   1  10        0.13        9.05      8.88 o 
  -3   1  10      104.60       78.73     13.10 o 
  -2   1  10        9.41       -2.69     15.95 o 
  -1   1  10       54.04       51.58     14.08 o 
   0   1  10        3.69        6.27     14.24 o 
   1   1  10       42.41       76.33     18.80 o 
   2   1  10        6.36      -10.25     11.39 o 
   3   1  10       34.45       27.41     10.22 o 
   4   1  10        0.12        3.49      9.40 o 
   5   1  10        0.05        5.05      9.86 o 
   6   1  10        1.72        0.77      9.64 o 
  -7   2  10        0.28       -0.44      8.45 o 
  -6   2  10        8.52       11.53     11.22 o 
  -5   2  10        0.76        5.45      9.31 o 
  -4   2  10       18.18       18.86     10.08 o 
  -3   2  10        2.40        5.14      8.93 o 
  -2   2  10       26.22       13.60      9.21 o 
  -1   2  10       13.90        6.27     16.52 o 
   0   2  10       38.94       55.83     21.08 o 
   1   2  10       32.30       31.69     10.62 o 
   2   2  10       27.26       28.48     14.81 o 
   3   2  10        0.03        2.94      9.06 o 
   4   2  10        0.75       10.38      9.24 o 
   5   2  10        1.47        6.57     14.24 o 
   6   2  10        2.26       17.94     10.47 o 
  -7   3  10        6.49        9.58      9.60 o 
  -6   3  10        2.33       11.95     10.28 o 
  -5   3  10       21.68       22.02     10.30 o 
  -4   3  10       10.51       16.73     10.61 o 
  -3   3  10        8.13       -5.16      8.43 o 
  -2   3  10       12.64       14.75     11.66 o 
  -1   3  10       12.47       52.41     21.08 o 
   0   3  10        6.27       13.67     15.95 o 
   1   3  10       45.68       15.95     15.95 o 
   2   3  10        7.33       17.59     10.12 o 
   3   3  10        4.88       10.82     13.10 o 
   4   3  10       15.49        0.18      9.06 o 
   5   3  10       40.79       40.51     12.18 o 
  -7   4  10        0.30        0.82     10.03 o 
  -6   4  10        0.93       12.93     10.28 o 
  -5   4  10       10.91       13.00     10.02 o 
  -4   4  10       70.65       80.09     17.40 o 
  -3   4  10        9.14       23.93     12.49 o 
  -2   4  10        0.44        5.81     19.65 o 
  -1   4  10        0.77      -17.09     11.39 o 
   0   4  10        2.84       13.67     14.81 o 
   1   4  10       20.07        5.13     14.24 o 
   2   4  10       21.55        1.71     14.81 o 
   3   4  10        1.54       -4.46      9.03 o 
   4   4  10       12.79       19.37     16.52 o 
   5   4  10        6.23       27.23     11.66 o 
  -6   5  10        0.13       -4.13     15.27 o 
  -5   5  10       53.68       50.89     12.77 o 
  -4   5  10       14.62       19.31     12.65 o 
  -3   5  10        4.65       -6.45     10.67 o 
  -2   5  10        1.41        3.42     15.38 o 
  -1   5  10        0.40       -3.64     10.45 o 
   0   5  10        7.86       -5.40     10.22 o 
   1   5  10        8.76        7.98     15.95 o 
   2   5  10       14.41       -0.57     14.24 o 
   3   5  10        0.00        4.56     15.95 o 
   4   5  10        0.67        1.71     14.24 o 
   5   5  10        2.98       20.51     15.95 o 
  -6   6  10       21.91       38.99     12.16 o 
  -5   6  10        0.08       15.17     13.09 o 
  -4   6  10      115.85       97.41     19.13 o 
  -3   6  10       26.14       30.19     19.37 o 
  -2   6  10        0.00      -19.65     13.10 o 
  -1   6  10       16.39       19.20     13.39 o 
   0   6  10        8.08       -1.99     10.47 o 
   1   6  10        3.09       11.01     11.47 o 
   2   6  10       28.90       87.73     25.63 o 
   3   6  10        2.17        2.85     16.52 o 
   4   6  10        0.16       -2.28     15.38 o 
  -5   7  10       97.16      123.76     21.17 o 
  -4   7  10        1.02       15.95     18.23 o 
  -3   7  10        0.02        1.14     17.09 o 
  -2   7  10        4.63        4.05     11.07 o 
  -1   7  10        2.54       10.54     12.08 o 
   0   7  10        4.44       19.14     16.81 o 
   1   7  10        9.01       22.99     18.51 o 
   2   7  10        0.00       -5.70     15.38 o 
   3   7  10       22.84       -6.27     15.95 o 
   4   7  10        1.62       -2.85     15.38 o 
  -4   8  10        1.03       18.80     17.09 o 
  -3   8  10        8.89        4.59     20.22 o 
  -2   8  10        0.54       16.76     13.27 o 
  -1   8  10       14.32       24.99     12.47 o 
   0   8  10        1.49       -0.68     10.79 o 
   1   8  10        0.05        8.83     12.49 o 
   2   8  10        0.49        2.66     16.24 o 
   3   8  10        6.77       13.67     17.66 o 
  -3   9  10        1.43       -5.63     10.05 o 
  -2   9  10        0.07       19.12     13.09 o 
  -1   9  10        0.33        2.20     12.72 o 
   0   9  10        7.53       21.41     13.67 o 
   1   9  10        0.19        2.87     12.24 o 
  -5   1  11        2.82       14.92     11.25 o 
  -4   1  11        6.10       -0.42     12.00 o 
  -3   1  11        0.47       -7.41     16.52 o 
  -2   1  11       50.15       37.03     19.94 o 
  -1   1  11        4.13        5.70     18.23 o 
   3   1  11        8.77       21.65     15.38 o 
  -5   2  11        1.54       -6.55     12.24 o 
  -4   2  11        4.31        0.43     12.24 o 
  -3   2  11        0.76       15.57     13.05 o 
  -2   2  11        8.10       -6.27     15.38 o 
  -1   2  11       24.74       60.95     21.65 o 
   0   2  11        3.32       13.10     18.23 o 
   2   2  11       18.64       11.39     15.38 o 
   3   2  11        0.08        2.85     14.81 o 
  -4   3  11        0.71        2.96     10.96 o 
  -3   3  11        1.21        9.49     13.45 o 
  -2   3  11        1.30        7.41     17.66 o 
  -1   3  11        0.18       10.25     17.09 o 
   0   3  11        2.57       -6.27     15.95 o 
   2   3  11        1.70        0.57     13.67 o 
   3   3  11        6.14       17.66     15.95 o 
  -4   4  11        0.04       18.99     13.94 o 
  -3   4  11        6.06        0.51     11.66 o 
  -2   4  11       28.91       48.42     22.79 o 
  -1   4  11        0.16        5.70     17.66 o 
   0   4  11        0.99        8.54     18.80 o 
   1   4  11       13.89       10.82     16.52 o 
   2   4  11        4.50       18.23     17.09 o 
  -3   5  11       22.68       37.03     21.65 o 
  -2   5  11        7.14       -0.57     17.66 o 
  -1   5  11       19.44        1.14     16.52 o 
   0   5  11        2.48       15.38     17.09 o 
   1   5  11        1.28       -5.70     17.09 o 
  -2   6  11        0.09        9.53     14.24 o 
  -1   6  11        2.61        7.53     19.37 o 
   0   6  11        3.16       29.62     21.08 o 
                                                 
